# Supplementary material for: Joint analysis of WES and RNA‐Seq identify signature genes related to metastasis in prostate cancer
Source: J Cell Mol Med. 2023 Jun 28;27(14):1947–58. doi: 10.1111/jcmm.17781 (PMC10339098; doi:10.1111/jcmm.17781)
Supplement: Supplementary file 1 — Table S1. [file JCMM-27-1947-s002.xlsx]

## Sheet: Sheet1
Supplementary Table1. WES and RNA sequencing statistics of all patients.
Samples	Raw Reads (M*)	Clean Reads Percentage (%)	GC Content (%)	>Q30 (%)	Mapped Rate (%)
P1	81.78/ 46.33	98.15/ 95.28	48.94/ 50.42	92.34/ 91.72	99.93/ 93.77
P2	103.49/ 45.24	98.05/ 95.59	48.80/ 51.21	92.48/ 92.26	99.92/ 90.82
P3	84.91/ 43.68	97.89/ 95.82	49.72/ 50.91	92.13/ 92.59	99.92/ 93.38
P4	84.90/ 48.54	97.93/ 95.43	50.20/ 50.94	92.29/ 91.96	99.92/ 94.44
PC1	108.88/ 44.98	98.04/ 95.89	50.07/ 49.67	93.62/ 92.41	99.92/ 94.38
PC2	120.07/ 49.79	97.93/ 95.58	50.21/ 49.80	93.77/ 92.56	99.93/ 81.39
PC3	122.72/ 46.24	98.28/ 95.65	49.34/ 50.03	93.61/ 91.99	99.92/ 93.53
PC4	110.11/ 42.24	98.20/ 95.62	48.75/ 49.96	93.35/ 92.27	99.92/ 94.23
M_PC1	99.07/ 47.27	98.17/ 95.89	49.22/ 50.50	92.96/ 93.10	99.92/ 89.29
M_PC2	115.96/ 49.85	98.19/ 95.37	48.89/ 49.28	93.44/ 92.04	99.91/ 93.86
M_PC3	95.95/ 44.72	98.05/ 95.05	49.94/ 49.73	93.66/ 91.96	99.92/ 92.90
M_PC4	88.93/ 48.04	98.20/ 95.37	49.98/ 50.38	93.43/ 92.50	99.93/ 93.57
*M: million. The data on the left of each grid was derived from WES, while the right one was from RNA-seq.
