# Supplementary material for: Joint analysis of WES and RNA‐Seq identify signature genes related to metastasis in prostate cancer
Source: J Cell Mol Med. 2023 Jun 28;27(14):1947–58. doi: 10.1111/jcmm.17781 (PMC10339098; doi:10.1111/jcmm.17781)
Supplement: Supplementary file 2 — Table S2. [file JCMM-27-1947-s003.xlsx]

## Sheet: Sheet1
Supplementary Table2. Expression differences of selected 26 genes in different groups.
Gene	PC vs. P log2FC	PC vs. P p-value	M_PC vs. P log2FC	M_PC vs. P p-value	M_PC vs. PC log2FC	M_PC vs. PC p-value
ADARB2	-1.44286	0.0550188	2.10309	0.00215645	3.54595	5.63e-06
AGR3	0.561663	0.568505	2.84879	0.00295007	2.28713	0.0247284
CDH15	0.855354	0.367072	2.65488	0.00370562	1.79953	0.0601353
CST2	2.01171	0.0456786	3.62806	0.000296308	1.61635	0.127088
DDX55	0.323342	0.43298	1.08399	0.00841991	0.76065	0.0836339
DEGS2	-0.511414	0.495705	2.08973	0.00499143	2.60114	0.00112781
DPEP1	2.26562	0.043883	3.91008	0.000473819	1.64446	0.161416
DUSP8	0.510728	0.199399	1.25819	0.0014931	0.747462	0.0769798
FAM222A	2.28474	0.000828588	4.07259	2.37e-09	1.78785	0.013607
LAGE3	0.561831	0.209783	1.23656	0.00572324	0.674728	0.158181
LHX6	-0.0690758	0.917773	1.79439	0.00650397	1.86346	0.00845065
LSG1	0.187779	0.353431	0.94976	2.41e-06	0.761982	0.000403229
MATN3	-0.300161	0.610017	2.35328	4.4e-05	2.65344	1.9e-05
NOS3	-0.0768622	0.914659	2.09354	0.00342369	2.1704	0.00456228
OTOGL	-0.303544	0.696034	2.26783	0.00168287	2.57137	0.0011907
PDE1A	0.172975	0.680227	1.32945	0.00135012	1.15647	0.00917424
PGM2L1	0.301707	0.633046	1.85241	0.00330467	1.5507	0.0214118
RAPH1	0.526515	0.249214	1.63047	0.000353629	1.10396	0.0236063
SCN2A	-1.89895	0.0103525	1.85053	0.00563519	3.74948	1.2e-06
SLC38A11	-1.41086	0.113195	2.53625	0.00367484	3.94711	2.99e-05
SOX14	-0.712746	0.670787	4.61177	0.00494067	5.32452	0.00265731
ST8SIA5	1.48565	0.0951104	3.20217	0.000268149	1.71651	0.0620909
STRIT1	0	1	7.51804	0.000630703	7.38633	0.00201965
TCF23	-0.0467457	0.97852	4.22062	0.0100199	4.26737	0.0162122
THEG5	1.27529	0.367449	3.67885	0.0090815	2.40356	0.109583
UBL4A	0.422834	0.24577	0.972562	0.00754432	0.549727	0.157621
