# Supplementary material for: Joint analysis of WES and RNA‐Seq identify signature genes related to metastasis in prostate cancer
Source: J Cell Mol Med. 2023 Jun 28;27(14):1947–58. doi: 10.1111/jcmm.17781 (PMC10339098; doi:10.1111/jcmm.17781)
Supplement: Supplementary file 4 — Data S2. [file JCMM-27-1947-s004.xlsx]

## Sheet: Sheet1
Supplementary data2. Results of DEGs and gene clustering.
Sheet DEGs: Results of DEGs in all group comparisons.
Sheet PC vs. P: DEGs in PC and P groups.
Sheet M_PC vs. P: DEGs in M_PC and P groups.
Sheet M_PC vs. PC: DEGs in M_PC and PC groups.
Sheet gene_cluster: Results of gene clustering.

## Sheet: DEGs
gene	PC-P log2FoldChange	PC-P pvalue	PC-P padj		M-P log2FoldChange	M-P pvalue	M-P padj		M-PC log2FoldChange	M-PC pvalue	M-PC padj
A1BG	-1.31675	0.0464522	0.123051		-1.83237	0.00587794	0.0343503		-0.515619	0.471123	0.906856
A1CF	4.45655	0.115174	0.24088		4.82298	0.0873432	0.2204		0.366433	0.897391	NA
A2M	-1.62683	0.0383924	0.106639		-2.30647	0.00332925	0.023331		-0.679638	0.418442	0.891166
A2ML1	0.379339	0.607082	0.74585		-0.16882	0.820072	0.898339		-0.548159	0.48847	0.911432
A3GALT2	3.06887	0.140869	0.278381		3.49015	0.091003	0.226622		0.421278	0.832162	NA
A4GALT	-1.30838	0.00121795	0.00743954		-0.988815	0.0143678	0.0642999		0.319567	0.460746	0.904051
A4GNT	-2.00499	0.594331	NA		-0.283355	0.939423	NA		1.72164	0.670544	NA
AAAS	0.125966	0.737501	0.842982		0.434368	0.24744	0.434635		0.308402	0.442444	0.901524
AACS	0.739104	0.0813063	0.186671		0.248568	0.558124	0.718795		-0.490536	0.279093	0.826868
AADAC	-0.589639	0.877231	NA		0.333801	0.930313	NA		0.923441	0.820962	NA
AADACL4	-3.87639	0.195656	NA		-3.91474	0.191275	0.368757		0	1	NA
AADAT	0.812152	0.0754133	0.177326		1.07341	0.0187025	0.0771724		0.261258	0.591812	0.939783
AAGAB	0.506009	0.0256688	0.0784679		-0.0137884	0.951705	0.974437		-0.519797	0.0322565	0.424738
AAK1	0.332673	0.317141	0.48758		0.537206	0.106046	0.250387		0.204534	0.56474	0.931494
AAMDC	-0.2511	0.611359	0.749135		-0.380764	0.441536	0.624758		-0.129663	0.806802	0.981442
AAMP	0.768231	0.0012549	0.00762577		0.334158	0.160797	0.330658		-0.434074	0.0881	0.617578
AANAT	-2.09997	0.121927	0.251255		-2.17509	0.109919	0.256484		-0.0751161	0.960253	0.997547
AAR2	-0.0425943	0.814471	0.892996		-0.0164489	0.927762	0.961975		0.0261454	0.892904	0.98963
AARD	-3.09551	0.0146643	0.0512348		-5.02282	0.00140459	0.0126721		-1.92731	0.273941	NA
AARS1	0.362974	0.406299	0.576221		-0.0221971	0.959507	0.978569		-0.385171	0.409813	0.888043
AARS2	0.333144	0.310171	0.4799		0.244921	0.45571	0.637126		-0.0882224	0.801442	0.980518
AASDH	0.40416	0.291558	0.460671		0.720315	0.0596893	0.170776		0.316155	0.438924	0.900828
AASDHPPT	0.150643	0.626122	0.761245		0.106093	0.731545	0.842832		-0.0445497	0.892795	0.98963
AASS	0.420262	0.0808028	0.186126		-0.270231	0.263294	0.452045		-0.690492	0.00741259	0.230953
AATF	0.526745	0.0873726	0.196853		0.55516	0.0715598	0.193064		0.0284144	0.931173	0.993974
AATK	-1.12446	0.115121	0.240831		0.105225	0.88235	0.934565		1.22968	0.106857	0.651329
ABAT	1.09987	0.0611128	0.150979		-0.25905	0.659393	0.796259		-1.35892	0.0304887	0.414865
ABCA1	-1.71302	0.00522402	0.0232103		-1.05525	0.0850273	0.216726		0.657771	0.316069	0.84633
ABCA10	-0.000494674	0.999457	0.999881		0.415255	0.566781	0.724655		0.41575	0.592094	0.939783
ABCA12	1.74223	0.349105	0.52036		0.690886	0.711761	0.829444		-1.05135	0.59604	0.940618
ABCA13	0.958872	0.654198	0.782662		-0.188543	0.930723	0.963645		-1.14741	0.617859	NA
ABCA2	0.556807	0.0741321	0.175011		0.426636	0.171265	0.343119		-0.130171	0.696072	0.961437
ABCA3	1.71711	1.56e-06	3.82e-05		2.19615	7.91e-10	1.52e-07		0.479043	0.208764	0.7655
ABCA4	0.110993	0.917018	0.954167		-1.19812	0.274294	0.463998		-1.30911	0.262268	0.811595
ABCA5	-0.154217	0.696487	0.813996		0.512729	0.193989	0.372046		0.666946	0.114278	0.660066
ABCA6	-0.0109343	NA	NA		0.0155569	NA	NA		0.0264912	NA	NA
ABCA7	-1.61601	0.0124029	0.0451723		-1.60881	0.0127939	0.0592801		0.0072053	0.991693	0.999654
ABCA8	-0.914913	0.389612	0.560292		-1.19617	0.260769	0.449446		-0.28126	0.804706	0.981171
ABCA9	0.608524	NA	NA		1.3275	NA	NA		0.718974	NA	NA
ABCB1	-2.64725	0.000405952	0.00315878		-2.8094	0.00017768	0.00283887		-0.16215	0.840598	0.984559
ABCB10	0.392649	0.431464	0.599714		0.717227	0.150481	0.315708		0.324578	0.542609	0.925411
ABCB11	3.72746	0.0507025	0.131488		4.28669	0.0241283	0.0924044		0.559227	0.761483	0.974429
ABCB4	-1.87514	0.00366209	0.0176796		0.0380424	0.9498	0.973411		1.91319	0.00522574	0.20088
ABCB5	0.596057	0.74139	0.84544		2.37626	0.182051	0.35702		1.78021	0.347756	0.865395
ABCB6	1.23103	0.00146876	0.0086612		0.915605	0.0180472	0.0752589		-0.315429	0.445215	0.901774
ABCB7	-0.0121082	0.969234	0.983691		-0.133656	0.670559	0.803357		-0.121548	0.717638	0.966064
ABCB8	0.76336	0.00685766	0.0285837		0.223591	0.429258	0.613969		-0.539769	0.0736883	0.580429
ABCB9	-0.269516	0.532499	0.685619		0.224814	0.600145	0.751917		0.49433	0.283324	0.829314
ABCC1	0.14022	0.740445	0.845016		0.914711	0.0306213	0.108648		0.77449	0.0868543	0.614634
ABCC10	-0.766954	0.00457743	0.0210478		-0.513221	0.0571334	0.165709		0.253733	0.381656	0.879288
ABCC11	4.38914	8.54e-05	0.000926144		1.54273	0.168721	0.33984		-2.84641	0.0166537	0.329617
ABCC12	6.69029	0.000633955	0.00449312		2.85285	0.161453	0.331402		-3.83745	0.0411169	0.470928
ABCC2	1.32318	0.0247284	0.0763984		1.28092	0.0297683	0.106448		-0.0422592	0.945369	0.99513
ABCC3	-3.46038	2.93e-07	1.03e-05		-1.97976	0.002829	0.0209007		1.48062	0.0407951	0.470332
ABCC4	2.71163	1.37e-07	5.62e-06		2.14823	2.99e-05	0.000751247		-0.563396	0.305558	0.841329
ABCC5	0.741868	0.167267	0.315186		0.48968	0.362055	0.553469		-0.252188	0.6605	0.952181
ABCC6	-2.73935	1.43e-10	1.83e-08		-1.80662	5.43e-06	0.000204867		0.932737	0.0474434	0.494388
ABCC8	-2.5105	0.0137889	0.0488898		-2.28381	0.0248187	0.0941095		0.226695	0.836096	0.984559
ABCC9	-1.79366	0.0129924	0.0467223		-0.934404	0.194695	0.372897		0.859253	0.266013	0.816236
ABCD1	-0.580235	0.224685	0.386594		-0.183961	0.700004	0.822249		0.396274	0.438077	0.900397
ABCD2	-3.05485	0.0185351	0.0612833		-2.83315	0.0275697	0.10085		0.221705	0.8766	0.988272
ABCD3	0.2065	0.60292	0.742245		-0.254078	0.522515	0.691585		-0.460579	0.27811	0.825794
ABCD4	-0.734208	0.0131468	0.0471339		-0.11056	0.707764	0.826887		0.623649	0.0488585	0.499803
ABCE1	0.390283	0.15446	0.297699		0.800645	0.00343766	0.0238017		0.410362	0.160426	0.723505
ABCF1	0.245085	0.3646	0.535388		0.0792714	0.769417	0.868379		-0.165814	0.566163	0.932331
ABCF2	0.464565	0.129574	0.262305		0.117764	0.701627	0.822892		-0.3468	0.289989	0.832975
ABCF3	0.669622	0.0231298	0.0725989		0.62518	0.0339708	0.116447		-0.0444417	0.887756	0.988905
ABCG1	0.155892	0.78913	0.876808		-0.631105	0.279307	0.468609		-0.786997	0.206905	0.764668
ABCG2	-2.70186	0.00105719	0.00665929		-2.47491	0.0026701	0.0200691		0.226944	0.797713	0.979898
ABCG4	-2.82635	0.00915399	0.0358161		-2.98588	0.00648136	0.0369062		-0.159524	0.899408	0.99081
ABCG5	0.755194	0.337515	0.508853		1.25903	0.1041	0.247522		0.503833	0.534616	0.924743
ABCG8	0.656091	0.808354	0.888883		0.281828	0.91755	0.955866		-0.374263	0.896808	NA
ABHD1	2.04998	0.00715787	0.0295372		1.77202	0.020263	0.0815978		-0.277962	0.729401	0.970032
ABHD10	0.976636	0.00186279	0.0103988		0.557173	0.0761986	0.201396		-0.419463	0.210842	0.768041
ABHD11	1.86374	0.000157168	0.00149958		2.2304	6.08e-06	0.000221179		0.366659	0.48616	0.910136
ABHD12	0.36195	0.255739	0.421557		0.546011	0.0863645	0.219011		0.184061	0.588592	0.938947
ABHD12B	-2.09999	0.302755	0.472225		-2.28068	0.26838	0.457429		-0.18069	0.93877	NA
ABHD13	-0.524548	0.0868344	0.196112		-0.247808	0.417135	0.603739		0.27674	0.398937	0.884527
ABHD14A	0.449194	0.43836	0.60645		0.146914	0.800082	0.886082		-0.30228	0.625681	0.946997
ABHD14B	0.600453	0.0129752	0.0467009		0.00387853	0.987216	0.993747		-0.596574	0.0210018	0.36556
ABHD15	-0.295275	0.536129	0.688589		-0.520515	0.275835	0.465526		-0.22524	0.659431	0.952181
ABHD16A	-0.0451363	0.859264	0.921217		-0.24358	0.339016	0.530201		-0.198443	0.466403	0.905499
ABHD16B	0.263184	0.57735	0.721852		-0.0296351	0.950043	0.973411		-0.292819	0.56225	0.93128
ABHD17A	-0.154216	0.464826	0.630353		-0.140789	0.504557	0.67636		0.0134263	0.952553	0.996668
ABHD17B	0.776396	0.0081701	0.0327577		-0.00268547	0.992742	0.996513		-0.779082	0.0131756	0.300921
ABHD17C	1.22182	0.0179807	0.0599002		-0.221284	0.669059	0.802395		-1.4431	0.00901148	0.246194
ABHD18	-0.758841	0.162584	0.308506		-0.378767	0.484044	0.659541		0.380074	0.513878	0.920068
ABHD2	2.18504	1.75e-06	4.14e-05		1.52218	0.000868868	0.00890431		-0.662858	0.17463	0.738367
ABHD3	0.546316	0.21578	0.376195		-0.165906	0.707767	0.826887		-0.712223	0.131672	0.684893
ABHD4	0.132312	0.742605	0.846009		-0.734265	0.0690011	0.188204		-0.866577	0.0446374	0.486469
ABHD5	0.0889022	0.807398	0.888718		-0.0675336	0.853194	0.918038		-0.156436	0.688468	0.959665
ABHD6	-0.566103	0.252329	0.418146		-0.302895	0.539443	0.704559		0.263207	0.619083	0.945818
ABHD8	-1.08072	0.0368166	0.103408		-0.910025	0.0785584	0.205264		0.170695	0.758107	0.974134
ABI1	-0.190974	0.471773	0.63661		-0.0439923	0.868245	0.927853		0.146982	0.604549	0.943058
ABI2	-0.173065	0.613951	0.750861		-0.290117	0.39786	0.586811		-0.117053	0.749756	0.972263
ABI3	-2.55377	8.2e-05	0.000898295		-1.58224	0.0140168	0.0632458		0.971535	0.162199	0.724234
ABI3BP	-1.29887	0.0781678	0.181915		-1.66256	0.0242451	0.0926207		-0.363691	0.64508	0.949507
ABITRAM	0.582328	0.0102096	0.0390597		0.175901	0.440604	0.624056		-0.406426	0.0934881	0.627509
ABL1	-0.224825	0.289031	0.458033		-0.170349	0.421688	0.607101		0.0544763	0.810175	0.981761
ABL2	0.562197	0.212804	0.372547		1.09807	0.0148657	0.0658067		0.535869	0.265897	0.816236
ABLIM1	-1.62948	0.0279531	0.0836873		0.65347	0.377554	0.567759		2.28295	0.00396195	0.177219
ABLIM2	-0.557361	0.372477	0.543162		-0.563405	0.367213	0.558299		-0.00604458	0.992826	0.999747
ABLIM3	0.00334635	0.996419	0.998514		-0.139334	0.85178	0.917105		-0.14268	0.857973	0.984807
ABO	-4.34488	1.67e-06	3.99e-05		-3.71126	3.77e-05	0.000880347		0.63362	0.516887	0.920832
ABR	-0.553971	0.0912405	0.202695		-1.02904	0.00172075	0.0144874		-0.475066	0.176067	0.740265
ABRA	-1.62552	0.462176	NA		-0.939798	0.657021	0.794361		0.685721	0.776015	NA
ABRACL	0.64668	0.419031	0.587302		0.406439	0.61161	0.760639		-0.240241	0.778795	0.978788
ABRAXAS1	-0.673474	0.0690741	0.165503		-0.855295	0.0215009	0.0848827		-0.181821	0.651071	0.949514
ABRAXAS2	0.207193	0.313165	0.483309		0.0749591	0.715684	0.832451		-0.132234	0.54734	0.926849
ABT1	0.39891	0.234185	0.397276		0.112033	0.738548	0.847361		-0.286878	0.423601	0.896669
ABTB1	-1.09852	0.00572151	0.0248503		-0.528973	0.182594	0.357737		0.569548	0.180484	0.742758
ABTB2	-0.81735	0.0710637	0.169088		-1.07543	0.0177003	0.0742894		-0.258076	0.595351	0.940618
ACAA1	0.0993786	0.817955	0.894875		0.295344	0.493852	0.667819		0.195965	0.671103	0.954623
ACAA2	-0.723177	0.201365	0.358743		-1.70228	0.00271203	0.020276		-0.979105	0.106907	0.651329
ACACA	2.73232	1.3e-07	5.39e-06		2.46441	1.92e-06	9.04e-05		-0.267912	0.628103	0.946997
ACACB	-2.19737	0.000120713	0.00122558		-1.63844	0.00409308	0.026825		0.55893	0.360967	0.871911
ACAD10	0.612413	0.113209	0.237884		0.691408	0.0736806	0.196804		0.0789943	0.848273	0.984732
ACAD11	0.853572	0.0111118	0.0416229		0.912221	0.00664715	0.0375464		0.0586492	0.870165	0.987211
ACAD8	0.104502	0.858392	0.92073		1.67679	0.00417155	0.0271183		1.57229	0.0119849	0.288176
ACAD9	0.848343	0.00343757	0.0168365		1.10686	0.000133358	0.0023125		0.258514	0.402944	0.885782
ACADL	1.76079	0.0876835	0.197258		2.51081	0.0148688	0.0658067		0.750017	0.495896	0.913728
ACADM	0.556656	0.00356084	0.0172983		-0.136874	0.476658	0.65394		-0.69353	0.000708234	0.0744032
ACADS	-1.10781	0.0205856	0.0663904		-0.244345	0.608358	0.758046		0.863467	0.091444	0.624068
ACADSB	1.00516	0.00702211	0.0290931		0.227455	0.542229	0.706801		-0.777709	0.0510432	0.50895
ACADVL	-0.09953	0.724748	0.834172		-0.769426	0.00651901	0.0370456		-0.669896	0.026726	0.397171
ACAN	-0.400121	0.74239	0.846009		0.22995	0.84934	0.915503		0.630071	0.627811	0.946997
ACAP1	-2.11205	0.00227702	0.0122044		-2.1652	0.00176027	0.0147833		-0.0531581	0.942879	0.994114
ACAP2	0.102599	0.732565	0.839778		0.0899402	0.764514	0.864885		-0.0126584	0.968543	0.99807
ACAP3	-1.07239	0.102649	0.220859		0.885413	0.177302	0.350597		1.95781	0.00529946	0.202622
ACAT1	1.27637	0.0116375	0.0430485		0.561146	0.267565	0.456651		-0.715224	0.185901	0.746746
ACAT2	0.423985	0.256929	0.422676		0.0194531	0.958631	0.978149		-0.404532	0.312057	0.844997
ACBD3	0.825646	0.0474262	0.12511		0.636235	0.126654	0.281455		-0.18941	0.670388	0.954602
ACBD4	-0.749944	0.0533016	0.136492		-0.50596	0.191759	0.369326		0.243984	0.557049	0.930314
ACBD5	0.470334	0.16434	0.311125		0.13379	0.692727	0.816988		-0.336544	0.351997	0.867244
ACBD6	0.371901	0.346014	0.517159		0.418536	0.288813	0.479104		0.0466346	0.911913	0.992042
ACBD7	-0.647267	0.551031	0.699986		1.62732	0.124089	0.277776		2.27459	0.0472614	0.493405
ACCS	-0.954441	0.124322	0.254856		-0.85229	0.169842	0.341444		0.102151	0.877832	0.988272
ACCSL	-0.589647	0.877229	NA		-0.627987	0.869318	NA		0	1	NA
ACD	-0.570989	0.240247	0.404333		-0.466968	0.336576	0.527949		0.10402	0.841614	0.984559
ACE	-1.54297	0.000112824	0.00116306		-1.22268	0.00217882	0.0173986		0.320292	0.454576	0.902221
ACE2	-2.07458	0.00583151	0.0252023		-1.15599	0.103385	0.246792		0.918591	0.262391	0.811725
ACER1	0.0133757	0.991468	0.995944		-1.92542	0.142135	0.30394		-1.93879	0.164768	0.725854
ACER2	1.53302	1.14e-05	0.000184538		0.937575	0.00740756	0.0405137		-0.595443	0.109491	0.654694
ACER3	-0.388732	0.346826	0.51814		-0.116075	0.778524	0.873522		0.272657	0.537254	0.924743
ACHE	-3.67964	7.49e-08	3.37e-06		-2.84542	2.13e-05	0.00057123		0.834225	0.260783	0.810563
ACIN1	-0.275803	0.437775	0.605894		-0.0977966	0.783176	0.876443		0.178006	0.639478	0.949028
ACKR1	-2.24357	NA	NA		-1.80905	NA	NA		0.434515	NA	NA
ACKR2	0.197887	0.674402	0.798257		0.90191	0.0486255	0.148238		0.704023	0.150328	0.713191
ACKR3	0.449976	0.525446	0.680311		-0.833045	0.240962	0.427247		-1.28302	0.0909465	0.623667
ACKR4	0.590743	0.356945	0.527584		0.569371	0.374478	0.564642		-0.021372	0.974642	0.998329
ACLY	1.90559	1.16e-08	7.81e-07		1.37618	3.8e-05	0.000884162		-0.529412	0.137959	0.693729
ACMSD	-0.118348	0.856359	0.919781		-1.82616	0.0099586	0.0497459		-1.70782	0.0234128	0.378838
ACO1	-0.934901	0.098077	0.214058		-1.72069	0.00236418	0.0183749		-0.785789	0.194325	0.754184
ACO2	0.73923	0.00452394	0.0208611		0.10798	0.678942	0.807902		-0.631251	0.0233744	0.378612
ACOD1	-5.74151	0.11918	0.246763		-5.7799	0.116738	0.266755		0	1	NA
ACOT1	-0.846422	0.188393	0.342692		-0.901937	0.161277	0.331202		-0.0555152	0.936268	0.993974
ACOT11	-2.81834	2.45e-06	5.54e-05		-2.93961	9.59e-07	5.26e-05		-0.121266	0.854018	0.984807
ACOT12	-0.802561	0.314612	0.484954		-0.600387	0.444387	0.627427		0.202174	0.817067	0.982584
ACOT13	0.0613508	0.836281	0.907169		-0.216746	0.466111	0.645611		-0.278097	0.381761	0.879288
ACOT2	-0.333037	0.265262	0.432213		-0.2855	0.339307	0.530509		0.047537	0.881987	0.988272
ACOT4	-0.924295	0.154112	0.297344		0.711911	0.259186	0.447724		1.63621	0.0173366	0.335488
ACOT6	-0.0404045	0.974874	0.986703		0.278095	0.827036	0.90259		0.318499	0.815665	NA
ACOT7	0.349793	0.297633	0.467011		-0.465919	0.167333	0.337964		-0.815712	0.0235458	0.380181
ACOT8	0.906725	0.000389751	0.00305573		0.453682	0.0771127	0.202954		-0.453043	0.0964947	0.63179
ACOT9	-0.55885	0.111923	0.235721		-0.397541	0.257774	0.446151		0.161309	0.668163	0.954287
ACOX1	0.354847	0.193289	0.348912		-0.0466815	0.864236	0.925104		-0.401528	0.168695	0.731106
ACOX2	-3.42971	5.01e-08	2.44e-06		-3.70438	4.47e-09	6.34e-07		-0.274675	0.687798	0.959566
ACOX3	1.09652	0.0295627	0.0872756		1.4992	0.00291832	0.021355		0.402682	0.454081	0.902221
ACOXL	-0.586674	0.376285	0.547122		-0.84031	0.205496	0.385495		-0.253636	0.721138	0.967629
ACP1	0.539128	0.0878564	0.19754		0.827279	0.00878205	0.0454822		0.288151	0.39294	0.882988
ACP2	-1.106	0.0751691	0.176953		-0.94852	0.126923	0.281653		0.15748	0.812755	0.982293
ACP3	-2.33342	0.0207853	0.0668907		-3.45851	0.000611498	0.00696399		-1.1251	0.297102	0.836174
ACP4	2.66924	8.59e-06	0.00014907		3.35212	1.74e-08	1.91e-06		0.682875	0.241695	0.793773
ACP5	-1.10514	NA	NA		-2.21021	NA	NA		-1.10507	NA	NA
ACP6	0.898581	0.0135089	0.0482022		0.594276	0.102704	0.245933		-0.304305	0.43321	0.897964
ACP7	-5.50534	0.00270652	0.0139894		-4.46616	0.0087315	0.0452825		1.03918	0.625665	0.946997
ACR	0.349193	0.800721	0.884209		1.07561	0.430028	0.61481		0.726418	0.617139	NA
ACRBP	-0.0887418	0.902452	0.94647		-0.166689	0.81802	0.897462		-0.0779468	0.919933	0.992285
ACRV1	1.00096	0.367044	0.537746		2.46975	0.0208183	0.0828659		1.46879	0.183399	0.746555
ACSBG1	-1.99633	0.00222713	0.0119836		-2.19686	0.000839638	0.00866849		-0.200529	0.782541	0.978837
ACSBG2	0.676134	0.411325	0.580733		0.863464	0.290719	0.481179		0.187331	0.827307	0.98375
ACSF2	-3.45706	6.57e-24	2.71e-20		-2.06259	2.95e-10	6.82e-08		1.39447	0.000165116	0.0341177
ACSF3	-0.211734	0.637468	0.770043		-0.334071	0.457298	0.63824		-0.122337	0.799128	0.980019
ACSL1	1.20067	0.0331612	0.0953766		0.631493	0.262618	0.451436		-0.569178	0.344834	0.863952
ACSL3	1.23397	0.0388312	0.107544		1.27328	0.0330224	0.114297		0.0393143	0.950894	0.996506
ACSL4	-2.27352	0.000143922	0.00139657		-1.9312	0.00122365	0.0114812		0.342318	0.593312	0.939783
ACSL5	-0.0125311	0.991198	0.995872		2.5155	0.0267236	0.0986524		2.52804	0.0372897	0.451118
ACSL6	-1.48313	0.186714	0.340849		-1.62589	0.148451	0.312617		-0.142766	0.906382	0.991978
ACSM1	6.02563	3.21e-09	2.63e-07		4.36196	1.83e-05	0.000513163		-1.66367	0.124898	0.67661
ACSM2B	1.84056	0.588157	NA		2.31006	0.492945	NA		0.469504	0.893985	NA
ACSM3	1.43729	0.0784537	0.182477		1.00712	0.2179	0.400884		-0.430173	0.621608	0.946538
ACSM4	-2.59161	0.302015	0.471559		-4.49216	0.0816273	0.21081		-1.90055	0.509703	NA
ACSM5	-0.782062	0.390046	0.560673		0.717185	0.417173	0.603739		1.49925	0.119686	0.666188
ACSM6	1.56578	0.636138	NA		-0.940203	0.785995	0.877839		-2.50599	0.487747	NA
ACSS1	1.3288	0.00135728	0.00814322		1.15398	0.00540441	0.0324938		-0.174828	0.69322	0.96084
ACSS2	0.670711	0.174576	0.324287		-0.0344693	0.944428	0.971049		-0.70518	0.181933	0.745496
ACSS3	-2.68122	5.53e-07	1.69e-05		-2.3277	1.27e-05	0.000389161		0.353521	0.540077	0.925411
ACTA1	-3.52982	9.28e-05	0.000992539		-3.03866	0.000601407	0.00689088		0.491161	0.620303	0.946538
ACTA2	-3.1559	8.06e-07	2.24e-05		-2.22362	0.000507459	0.00615253		0.932279	0.172794	0.736103
ACTB	-1.29878	0.000209427	0.00188302		-1.02558	0.00341636	0.0237249		0.273204	0.465715	0.905198
ACTBL2	-1.93518	0.607638	NA		-1.97353	0.600547	NA		0	1	NA
ACTC1	-4.12406	0.0050634	0.022677		-4.76972	0.00125034	0.0116475		-0.645659	0.684392	0.958644
ACTG1	0.818748	0.00231142	0.0123447		0.306378	0.254226	0.442413		-0.512371	0.0744775	0.58354
ACTG2	-4.10244	0.00018637	0.00172158		-3.62062	0.00097335	0.00978506		0.481819	0.681443	0.957805
ACTL10	1.48176	0.000259512	0.00222218		1.44329	0.000374408	0.00493511		-0.0384785	0.928774	0.993974
ACTL6A	1.07281	4.6e-08	2.29e-06		0.901714	4.46e-06	0.000174911		-0.171094	0.411728	0.888564
ACTL6B	-1.78986	0.635715	NA		-1.82821	0.628499	NA		0	1	NA
ACTL7B	1.09346	0.774514	NA		0	1	NA		-1.0001	0.806383	NA
ACTL8	3.01268	0.321507	0.491869		6.83199	0.0209746	0.0833897		3.81931	0.211103	NA
ACTN1	-2.01453	5.64e-07	1.72e-05		-1.43072	0.000378179	0.00497048		0.583818	0.175154	0.739238
ACTN2	-1.3156	0.18898	0.343307		-2.89936	0.00498073	0.0306558		-1.58377	0.152727	0.71428
ACTN3	-0.497529	0.803091	0.885982		-1.6716	0.420189	0.605814		-1.17407	0.597631	NA
ACTN4	-0.616529	0.0127409	0.0460799		-0.226282	0.360435	0.551764		0.390247	0.140296	0.696753
ACTR10	0.00614638	0.981547	0.990896		-0.0166416	0.950068	0.973411		-0.0227879	0.936093	0.993974
ACTR1A	-0.0556221	0.801363	0.884608		-0.426099	0.0541906	0.159614		-0.370477	0.117453	0.662772
ACTR1B	0.0633878	0.728766	0.837164		0.15264	0.403453	0.591486		0.0892526	0.647793	0.949514
ACTR2	0.182886	0.572345	0.718091		0.185339	0.5672	0.725001		0.00245274	0.994348	0.999747
ACTR3	0.0735194	0.85821	0.920718		0.116995	0.776173	0.872117		0.0434754	0.921278	0.992555
ACTR3B	1.24639	0.00655549	0.0275909		0.567092	0.217521	0.400493		-0.679302	0.164921	0.725854
ACTR3C	0.208133	0.746778	0.848775		0.226049	0.725803	0.839005		0.0179153	0.979254	0.999013
ACTR5	1.36556	0.0226728	0.0714494		0.287754	0.631904	0.77593		-1.0778	0.0924177	0.626407
ACTR6	0.339183	0.220666	0.381944		0.0872096	0.753264	0.856922		-0.251974	0.39489	0.883886
ACTR8	0.147165	0.567336	0.714058		-0.0245531	0.924064	0.959397		-0.171718	0.532807	0.924124
ACTRT3	-0.137708	0.825352	0.899763		-1.08322	0.0888706	0.222889		-0.945512	0.164908	0.725854
ACVR1	-0.897664	0.0193731	0.0632821		-0.543129	0.15631	0.324195		0.354535	0.388421	0.881659
ACVR1B	-0.239423	0.401428	0.571125		0.377127	0.185313	0.361194		0.61655	0.0430765	0.481977
ACVR1C	-1.08339	0.21868	0.379859		-2.12877	0.0180006	0.0751573		-1.04538	0.280077	0.827071
ACVR2A	0.624553	0.139836	0.27714		0.213397	0.614394	0.76281		-0.411156	0.363192	0.872893
ACVR2B	0.717947	0.0513378	0.132781		1.07681	0.00342288	0.0237465		0.358866	0.360445	0.871911
ACVRL1	-1.73901	0.0025162	0.0131788		-1.70768	0.00300373	0.0217292		0.0313292	0.959478	0.997547
ACY1	0.860615	0.247618	0.413113		0.773742	0.299356	0.489741		-0.0868735	0.911683	0.992042
ACY3	-5.85516	0.000114819	0.00118064		-1.51832	0.131095	0.288103		4.33683	0.00612775	0.213922
ACYP1	-0.00199083	0.997196	0.998703		0.204339	0.717822	0.833674		0.20633	0.733127	0.970032
ACYP2	0.10683	0.711092	0.823809		-0.199932	0.489799	0.664488		-0.306762	0.321443	0.850354
ADA	-2.91074	0.000422145	0.00326787		-2.45198	0.00285099	0.0209973		0.45876	0.605522	0.943058
ADA2	-2.69184	0.00286004	0.0145869		-2.31494	0.0102991	0.0508897		0.376896	0.696253	0.961437
ADAD2	-3.89735	1.39e-05	0.000217749		-3.20932	0.00016003	0.00264241		0.688032	0.492616	0.912832
ADAL	0.737008	0.128073	0.260203		-0.175783	0.718912	0.834023		-0.912791	0.0789514	0.598886
ADAM10	0.245398	0.438913	0.606882		-0.26223	0.408508	0.595814		-0.507628	0.134403	0.688065
ADAM11	-0.829956	0.14712	0.28724		-0.3872	0.495676	0.669352		0.442756	0.470843	0.906856
ADAM12	-0.631712	0.483121	0.645267		1.09642	0.220848	0.404326		1.72813	0.0719989	0.575027
ADAM15	0.955492	2.58e-07	9.37e-06		0.625993	0.000743619	0.00798917		-0.329499	0.0962184	0.631654
ADAM17	-0.0511991	0.894646	0.942416		0.24811	0.520616	0.690109		0.299309	0.468767	0.90679
ADAM18	0	1	NA		1.85336	0.624036	NA		1.72165	0.670541	NA
ADAM19	-2.9342	2.47e-05	0.000346805		-1.75593	0.011158	0.0537588		1.17828	0.113771	0.659089
ADAM2	9.28018	2.39e-07	8.85e-06		6.1227	0.000678404	0.00752303		-3.15748	0.0481178	0.498204
ADAM20	0.0744472	0.938847	0.966904		0.119718	0.901644	0.945889		0.0452705	0.965176	0.997587
ADAM21	2.36222	0.0918796	0.203722		3.77797	0.0063444	0.0363594		1.41575	0.311154	0.84382
ADAM22	-2.30366	0.00817411	0.0327658		-2.05571	0.0182107	0.0757353		0.247952	0.790306	0.979161
ADAM23	-1.5619	0.00527618	0.0234013		-0.593172	0.27765	0.467148		0.968726	0.106953	0.651329
ADAM28	-0.541574	0.399823	0.569727		-0.104322	0.870986	0.929025		0.437252	0.52496	0.922881
ADAM29	0	1	NA		1.05514	0.782215	NA		0.923447	0.820961	NA
ADAM30	0	1	NA		1.85336	0.624036	NA		1.72165	0.670541	NA
ADAM32	1.52219	0.187984	0.342325		0.227008	0.845286	0.913993		-1.29518	0.294746	0.833896
ADAM33	-3.06546	8.55e-07	2.33e-05		-2.39118	0.000118684	0.00210111		0.674275	0.312156	0.844997
ADAM7	6.29933	0.00882834	0.0348441		5.84074	0.0153483	0.0674869		-0.458586	0.844801	0.984559
ADAM8	-1.40047	0.00659651	0.0277117		-0.614347	0.231843	0.417886		0.786126	0.154124	0.717355
ADAM9	1.2533	0.0017043	0.00973086		0.45299	0.257044	0.445482		-0.800312	0.0608753	0.546709
ADAMDEC1	-5.59186	NA	NA		-4.37048	NA	NA		1.22138	NA	NA
ADAMTS1	0.382209	0.702555	0.818196		-0.854942	0.39308	0.582192		-1.23715	0.247648	0.797243
ADAMTS10	-2.37509	0.000127137	0.00127407		-1.48599	0.0160443	0.0695693		0.889107	0.180497	0.742758
ADAMTS12	-1.19323	0.0448113	0.119702		0.741226	0.204217	0.384035		1.93445	0.00223076	0.143931
ADAMTS13	0.620842	0.305655	0.475088		0.956352	0.11422	0.26285		0.33551	0.603766	0.943058
ADAMTS14	-3.22939	NA	NA		-1.23716	NA	NA		1.99223	NA	NA
ADAMTS15	-0.630419	0.438239	0.606332		-1.56483	0.0561327	0.163678		-0.934411	0.286809	0.83032
ADAMTS16	0.565736	0.490946	0.651223		1.62789	0.0423962	0.135151		1.06215	0.2112	0.768041
ADAMTS17	-0.042986	0.945968	0.970824		0.00715669	0.990992	0.995531		0.0501427	0.941084	0.993974
ADAMTS18	-3.96807	NA	NA		-0.671254	NA	NA		3.29682	NA	NA
ADAMTS19	-1.35762	0.543775	0.694311		-0.487515	0.825759	0.901794		0.870102	0.716333	0.96588
ADAMTS2	-1.00966	0.118889	0.246344		-0.46253	0.474634	0.65238		0.547132	0.429388	0.896861
ADAMTS20	2.97636	0.421433	0.589492		4.81949	0.186764	0.362976		1.84312	0.628896	NA
ADAMTS3	0.400445	0.537268	0.689146		0.576559	0.373497	0.563916		0.176114	0.798866	0.980019
ADAMTS4	-1.00811	0.257117	0.422902		-0.602845	0.497274	0.670696		0.405268	0.670379	0.954602
ADAMTS5	-2.37086	0.00147896	0.00871203		-2.30594	0.00197899	0.0161621		0.0649269	0.935449	0.993974
ADAMTS6	-2.28299	0.0201131	0.0652355		0.106498	0.908848	0.949968		2.38949	0.0220022	0.370411
ADAMTS7	-1.38821	0.0185168	0.0612473		-0.423729	0.467963	0.647185		0.964484	0.126278	0.67661
ADAMTS8	-1.85725	0.0602409	0.149495		-0.365219	0.710466	0.828664		1.49203	0.15792	0.72207
ADAMTS9	-1.89763	0.00853728	0.0338929		0.88474	0.21676	0.399396		2.78237	0.000302888	0.0445923
ADAMTSL1	3.60985	NA	NA		-2.16394	NA	NA		-5.77379	NA	NA
ADAMTSL2	-1.318	0.00964267	0.037305		-0.536136	0.290687	0.481174		0.78186	0.151259	0.713339
ADAMTSL3	-0.21573	0.808509	0.888994		-0.949966	0.28631	0.476121		-0.734236	0.440821	0.901524
ADAMTSL4	-2.159	7.54e-07	2.13e-05		-1.71636	7.58e-05	0.00150589		0.44264	0.346634	0.865395
ADAMTSL5	-1.64289	0.0199957	0.0650076		-2.97108	3.66e-05	0.000863089		-1.32819	0.0856983	0.614351
ADAP1	-0.658636	0.350473	0.521563		-1.31854	0.0621742	0.175595		-0.659905	0.383041	0.879288
ADAP2	-1.07295	0.124003	0.254296		-1.00268	0.150453	0.315691		0.0702726	0.925082	0.993206
ADAR	-0.1259	0.80366	0.886078		0.00513034	0.991916	0.995926		0.13103	0.808759	0.98165
ADARB1	0.618052	0.0770594	0.180058		0.365953	0.295476	0.486051		-0.2521	0.499711	0.91412
ADARB2	-1.44286	0.0550188	0.139594		2.10309	0.00215645	0.0173018		3.54595	5.63e-06	0.00316919
ADAT1	0.178422	0.674624	0.798257		-0.189446	0.656091	0.793762		-0.367868	0.418489	0.891166
ADAT2	0.268637	0.711684	0.824184		1.21147	0.0950896	0.233595		0.942834	0.224297	0.78221
ADAT3	0.0901948	0.886397	0.936821		0.104133	0.868972	0.928059		0.0139381	0.983524	0.999398
ADCK1	0.776325	0.0905343	0.201614		0.798481	0.0816502	0.21081		0.0221555	0.963856	0.997587
ADCK2	0.764545	0.00615808	0.0262975		0.329964	0.237793	0.423996		-0.434581	0.145051	0.704423
ADCK5	0.0694393	0.904466	0.947357		0.811697	0.15996	0.329258		0.742257	0.229509	0.786316
ADCY1	-1.8259	0.0582401	0.145998		-2.26556	0.0193254	0.0788945		-0.439666	0.673222	0.955356
ADCY10	2.4	0.00953991	0.036994		1.75324	0.0593827	0.170187		-0.646759	0.505236	0.917125
ADCY2	-0.572483	0.595054	0.735808		-1.49014	0.16693	0.337577		-0.917656	0.426027	0.896861
ADCY3	-1.51339	0.00496318	0.0223492		-1.21346	0.0241712	0.092422		0.299931	0.602975	0.943058
ADCY4	-1.75566	0.00178132	0.0100382		-0.903541	0.105563	0.24964		0.852117	0.156923	0.72207
ADCY5	-3.24906	0.000143381	0.00139541		-3.36363	8.29e-05	0.00160577		-0.114568	0.900326	0.990847
ADCY6	0.706987	0.0904744	0.201508		0.658534	0.114836	0.263765		-0.0484527	0.91353	0.992042
ADCY7	-2.12791	0.000949716	0.006139		-1.74595	0.00657157	0.0372202		0.38195	0.58027	0.937549
ADCY8	-1.47861	0.51908	0.675695		-4.38057	0.0768066	0.202396		-2.90196	0.278737	NA
ADCY9	-0.566811	0.294829	0.463888		-0.563282	0.297822	0.488408		0.0035287	0.995137	0.999747
ADCYAP1	0.828262	0.64863	0.778738		-0.295721	0.871477	0.929249		-1.12398	0.564004	0.93128
ADCYAP1R1	-4.79679	7.83e-07	2.2e-05		-4.83798	6.38e-07	3.9e-05		-0.0411889	0.969238	0.99807
ADD1	-0.278769	0.336415	0.507678		-0.520091	0.0729688	0.195614		-0.241322	0.43653	0.899424
ADD2	-1.67177	0.0116325	0.0430485		-1.26307	0.0521737	0.155879		0.408696	0.572075	0.934539
ADD3	-0.268059	0.516228	0.673545		0.127641	0.75716	0.859828		0.3957	0.37002	0.874638
ADGB	3.06384	0.404025	NA		2.69688	0.463998	0.643758		-0.366962	0.923376	NA
ADGRA1	-4.38261	0.201707	0.359026		-4.42098	0.197794	0.376442		0	1	NA
ADGRA2	-2.8249	0.000139587	0.00136654		-2.15381	0.00367467	0.0249656		0.671094	0.397428	0.884073
ADGRA3	0.281311	0.240294	0.404333		0.288754	0.228026	0.412858		0.00744254	0.976801	0.998532
ADGRB1	-0.189908	0.841654	0.910647		-1.82531	0.0565724	0.164591		-1.6354	0.109929	0.654965
ADGRB2	-1.38031	0.0214044	0.0684171		-1.77791	0.00312459	0.0223607		-0.397598	0.538136	0.924743
ADGRB3	-3.1162	0.0140633	0.0496766		-1.46806	0.238038	0.424298		1.64814	0.225342	0.783139
ADGRD1	-1.80787	0.0221447	0.0700655		-2.08157	0.00848953	0.0444357		-0.273699	0.746729	0.97218
ADGRD2	-6.40361	0.016155	0.0552362		-0.312321	0.896411	0.942624		6.09129	0.0304425	0.414601
ADGRE1	-3.61415	0.00148372	0.00872758		-3.73138	0.00107322	0.0105198		-0.117228	0.925773	0.993449
ADGRE2	-2.63246	0.00091628	0.00596954		-2.61714	0.00097722	0.00981229		0.015321	0.985744	0.999654
ADGRE3	-3.60509	0.0103077	0.0393373		-3.78574	0.00772865	0.0415565		-0.180647	0.911311	0.992042
ADGRE5	-2.34923	0.000214504	0.00191451		-2.07398	0.00107588	0.0105337		0.275252	0.685505	0.958989
ADGRF1	-4.55999	0.000108573	0.00112838		-4.53657	0.00011595	0.00206787		0.0234267	0.985486	0.999654
ADGRF3	-0.974473	0.257015	0.422776		-0.23008	0.786865	0.878455		0.744393	0.418453	0.891166
ADGRF4	-4.82707	0.0201546	0.0653317		-0.295094	0.866671	0.926698		4.53198	0.0384063	NA
ADGRF5	-1.03649	0.0969781	0.212192		-0.511833	0.411977	0.599516		0.524659	0.432169	0.897547
ADGRG1	0.0884613	0.828572	0.901819		-0.256313	0.530647	0.697874		-0.344774	0.430128	0.896861
ADGRG2	-0.0845831	0.905927	0.948122		0.99448	0.161378	0.33133		1.07906	0.156233	0.721736
ADGRG3	-3.76048	0.00143544	0.00851023		-3.29003	0.00413118	0.0269701		0.470453	0.720044	0.967192
ADGRG4	0.151437	0.966968	NA		-2.31862	0.536368	NA		-2.47006	0.536408	NA
ADGRG5	-4.84155	2.11e-06	4.85e-05		-3.07562	0.00133878	0.0122551		1.76594	0.108622	0.653176
ADGRG6	-2.38031	0.00627083	0.0266803		-1.42957	0.0992569	0.240786		0.950737	0.307943	0.842077
ADGRG7	-0.58962	0.877235	NA		2.6035	0.480026	NA		3.19312	0.419868	NA
ADGRL1	-0.368321	0.605316	0.744284		-1.65084	0.0207002	0.0826101		-1.28252	0.0927388	0.626817
ADGRL2	-0.70532	0.161167	0.306557		0.124125	0.805137	0.889298		0.829445	0.123214	0.672531
ADGRL3	-3.08792	0.00229509	0.0122813		-1.45847	0.144294	0.306887		1.62946	0.132872	0.684893
ADGRL4	-0.937993	0.0994732	0.216135		-0.829292	0.145021	0.307841		0.108701	0.858575	0.984807
ADGRV1	0.643152	0.370111	0.540761		0.671109	0.349624	0.540486		0.0279564	0.970895	0.99807
ADH1A	0.375605	NA	NA		3.07422	NA	NA		2.69862	NA	NA
ADH1B	-0.587429	0.506802	0.665024		0.26133	0.767356	0.866823		0.848759	0.369425	0.874407
ADH1C	-0.816491	0.34173	0.512982		1.94808	0.022554	0.0878494		2.76457	0.0025382	0.151753
ADH4	-0.913155	0.652513	0.781211		3.67103	0.0283849	0.102894		4.58418	0.0183349	NA
ADH5	-0.644576	0.191534	0.346719		0.186027	0.706118	0.825475		0.830604	0.115397	0.660873
ADH6	1.76088	0.142493	0.28059		2.61753	0.0284849	0.103113		0.856652	0.495422	0.913629
ADH7	-3.10829	0.181278	0.333418		1.4962	0.463835	0.643749		4.60449	0.0556811	NA
ADHFE1	1.69497	0.00235132	0.0125094		1.31581	0.0182461	0.0758449		-0.379158	0.523839	0.922719
ADI1	0.717327	0.0841319	0.191667		0.852736	0.0400407	0.130173		0.135409	0.760331	0.974253
ADIG	1.09347	0.774511	NA		1.85336	0.624036	NA		0.759887	0.851064	NA
ADIPOQ	0	1	NA		1.05514	0.782215	NA		0.923447	0.820961	NA
ADIPOR1	1.0702	0.00463668	0.0212552		0.842486	0.0258457	0.0964444		-0.227714	0.572902	0.934557
ADIPOR2	0.549237	7.76e-05	0.000859135		0.314511	0.0238994	0.0917355		-0.234726	0.113688	0.658856
ADIRF	-3.98291	2.45e-08	1.37e-06		-4.84403	1.28e-11	4.09e-09		-0.861122	0.260902	0.810563
ADK	0.44173	0.240238	0.404333		0.438273	0.243906	0.430938		-0.00345686	0.993132	0.999747
ADM	-1.2598	0.101906	0.219682		-0.579824	0.450321	0.632611		0.679981	0.40932	0.887822
ADM2	2.09958	1.49e-05	0.000231044		2.00809	3.48e-05	0.000846782		-0.0914944	0.857928	0.984807
ADM5	-1.54926	0.0067037	0.0280693		-1.73334	0.002629	0.019822		-0.184074	0.772968	0.977631
ADNP	0.275465	0.075208	0.17702		0.377149	0.0147971	0.065627		0.101684	0.538557	0.924743
ADNP2	0.448832	0.0256299	0.0783926		0.374822	0.0625351	0.17629		-0.0740106	0.729957	0.970032
ADO	0.169473	0.566524	0.713332		0.121822	0.680364	0.808746		-0.0476509	0.880168	0.988272
ADORA1	-0.687037	0.374799	0.545395		-0.751949	0.331759	0.523406		-0.064912	0.938045	0.993974
ADORA2A	-0.96023	0.195802	0.351911		0.111874	0.8798	0.933577		1.0721	0.1765	0.740279
ADORA2B	-1.90076	0.000135497	0.00133513		-0.861761	0.0689556	0.18811		1.039	0.0533533	0.517654
ADORA3	0.848036	0.160807	0.305977		1.82035	0.00225565	0.0178017		0.97231	0.122201	0.67167
ADPGK	0.334673	0.482345	0.644596		0.394689	0.407355	0.594998		0.0600158	0.906175	0.991978
ADPRH	-2.2676	1.46e-11	2.56e-09		-1.47584	7.36e-06	0.000257036		0.791755	0.029072	0.407772
ADPRHL1	1.96212	0.0353665	0.100229		3.26719	0.000447722	0.00561781		1.30507	0.187086	0.746746
ADPRM	1.41216	0.000736495	0.00506359		0.420836	0.317459	0.508994		-0.991325	0.0264174	0.395622
ADPRS	0.182228	0.552699	0.701211		0.323681	0.291297	0.48159		0.141453	0.666155	0.953717
ADRA1A	-2.91301	0.0186385	0.0615882		-3.59407	0.00375985	0.0253292		-0.681066	0.60814	0.943403
ADRA1B	-3.63702	0.0019616	0.0108333		-1.83256	0.0933299	0.230481		1.80446	0.153335	0.715632
ADRA1D	-3.93764	3.16e-06	6.75e-05		-3.89418	3.91e-06	0.00015833		0.0434594	0.962487	0.997547
ADRA2A	-1.5525	0.0273193	0.0822065		1.64808	0.0187372	0.0772399		3.20058	2.04e-05	0.00798353
ADRA2B	-2.56522	0.00203103	0.0111276		-2.28776	0.00556157	0.0331237		0.277464	0.759203	0.974253
ADRA2C	-2.5408	0.00338083	0.0166128		-1.83457	0.0338802	0.116316		0.706239	0.446872	0.902221
ADRB1	2.99749	9.6e-11	1.31e-08		3.00604	8.49e-11	2.2e-08		0.00854318	0.986161	0.999654
ADRB2	1.78058	0.000348535	0.00281673		0.56676	0.256333	0.444453		-1.21382	0.0224367	0.372834
ADRB3	-6.04007	0.00110723	0.00690347		-3.99206	0.0115842	0.0551734		2.04801	0.31512	0.845544
ADRM1	-0.0473376	0.845066	0.912437		0.143269	0.553997	0.715949		0.190606	0.461647	0.904178
ADSL	0.826415	0.0144617	0.050705		0.828057	0.0142644	0.0640043		0.00164276	0.996367	1
ADSS1	-0.991242	0.0868042	0.196112		-1.08815	0.0602648	0.172015		-0.0969083	0.876117	0.988272
ADSS2	0.263374	0.432802	0.601024		0.353592	0.292162	0.482764		0.0902179	0.801448	0.980518
ADTRP	-0.183738	0.905413	0.947892		0.366984	0.812165	0.893651		0.550721	0.738879	0.971402
AEBP1	-1.51175	0.0044037	0.0204594		-0.607093	0.252723	0.440849		0.90466	0.110936	0.6567
AEBP2	-0.26452	0.252215	0.418134		-0.273183	0.236969	0.422973		-0.00866327	0.972086	0.99807
AEN	0.266855	0.464367	0.629886		0.0880953	0.809255	0.892076		-0.17876	0.646659	0.949514
AFAP1	-0.285476	0.483426	0.64557		-0.385236	0.34439	0.535678		-0.0997598	0.818937	0.982584
AFAP1L1	-0.772426	0.117541	0.244287		-0.484084	0.325247	0.517046		0.288343	0.58571	0.937923
AFAP1L2	-1.37032	0.0468252	0.123802		-1.63871	0.0174898	0.0736623		-0.268398	0.716087	0.96588
AFDN	1.32217	7.3e-07	2.09e-05		1.10928	3.25e-05	0.000799851		-0.212892	0.45526	0.902465
AFF1	-0.130022	0.592949	0.734138		-0.309727	0.203083	0.382712		-0.179705	0.48987	0.911938
AFF2	-3.82657	4.22e-05	0.000528009		-2.85874	0.00170232	0.0143825		0.967831	0.338928	0.861276
AFF3	0.898369	0.209058	0.368054		2.39324	0.000814693	0.00847355		1.49487	0.0503967	0.507094
AFF4	0.685556	0.0641981	0.156669		-0.0864409	0.815572	0.895767		-0.771997	0.0512723	0.50895
AFG1L	0.0311959	0.923604	0.95726		0.0361479	0.91144	0.952026		0.004952	0.988656	0.999654
AFG3L2	0.696284	0.0894631	0.200056		0.0666055	0.871118	0.929025		-0.629679	0.150934	0.713191
AFM	-0.589647	0.877229	NA		-0.627987	0.869318	NA		0	1	NA
AFMID	0.431036	0.388978	0.559528		0.333569	0.505037	0.676788		-0.0974671	0.855371	0.984807
AFP	3.01145	0.167557	0.315589		3.22187	0.138653	0.298994		0.210427	0.920373	NA
AFTPH	0.616996	0.0554314	0.140426		0.317773	0.324101	0.5157		-0.299223	0.384756	0.879662
AGA	0.512076	0.370448	0.540967		0.11202	0.844812	0.913797		-0.400056	0.512826	0.919215
AGAP1	1.32138	0.000246653	0.00213525		1.14732	0.00146128	0.0129893		-0.174055	0.651054	0.949514
AGAP2	-1.90486	0.00151254	0.00884989		-1.38334	0.0207926	0.0828223		0.52152	0.418058	0.891166
AGAP3	-0.114851	0.80347	0.886078		-0.204339	0.657954	0.794968		-0.0894874	0.856092	0.984807
AGAP4	0.091781	0.820534	0.896722		0.850509	0.034863	0.118471		0.758728	0.0784757	0.597442
AGAP5	0.372023	0.429631	0.597925		0.754151	0.108768	0.254867		0.382128	0.446833	0.902221
AGAP6	-0.0616576	0.914421	0.952601		0.490581	0.392088	0.581449		0.552239	0.367675	0.873228
AGAP9	-0.364359	0.687961	0.807513		0.194311	0.830242	0.904643		0.55867	0.56451	0.931494
AGBL1	0.670443	0.676749	0.799303		-4.46493	0.0125933	0.0586242		-5.13537	0.00652784	0.217853
AGBL2	-2.42447	0.000938892	0.00608713		-0.225614	0.73914	0.847361		2.19886	0.00474865	0.190007
AGBL3	0.284685	0.590202	0.732077		-0.346577	0.514832	0.684706		-0.631262	0.266213	0.816236
AGBL4	1.10561	0.239133	0.402819		1.36011	0.145638	0.308617		0.254506	0.794975	0.979898
AGBL5	0.298763	0.236274	0.399468		0.401889	0.11093	0.257809		0.103125	0.701843	0.963379
AGER	-1.48606	0.00674617	0.0282114		-1.21555	0.0260987	0.0970241		0.270508	0.647037	0.949514
AGFG1	0.0365563	0.857607	0.920635		0.00228324	0.99106	0.99554		-0.0342731	0.87504	0.988272
AGFG2	0.31673	0.517476	0.6748		0.704914	0.149527	0.314177		0.388184	0.457784	0.902569
AGGF1	0.19653	0.592677	0.734041		-0.301862	0.412018	0.599516		-0.498392	0.205007	0.764573
AGK	0.959341	0.0264753	0.0803689		0.727065	0.0927062	0.22951		-0.232276	0.614913	0.945082
AGL	0.0189745	0.945308	0.970733		-0.816729	0.00330811	0.0232214		-0.835704	0.0049165	0.194837
AGMAT	0.21722	0.700981	0.817146		-0.859154	0.141847	0.303554		-1.07637	0.0834528	0.606698
AGMO	2.07291	0.372162	0.542798		6.12566	0.00697385	0.0387566		4.05275	0.078364	0.597367
AGO1	-0.155471	0.520064	0.676628		-0.122019	0.613582	0.762362		0.0334523	0.897065	0.99064
AGO2	0.651925	0.127739	0.259762		0.763922	0.0742759	0.198018		0.111997	0.806556	0.981442
AGO3	-0.348756	0.294777	0.46385		0.0749141	0.82097	0.898772		0.42367	0.233633	0.788193
AGO4	-0.261754	0.399404	0.569382		-0.0365415	0.906268	0.948325		0.225212	0.497738	0.914011
AGPAT1	0.227083	0.375731	0.546556		-0.0375569	0.883608	0.9351		-0.26464	0.334434	0.858681
AGPAT2	-0.174833	0.493856	0.653638		-0.222664	0.38364	0.5741		-0.0478306	0.861198	0.985321
AGPAT3	0.960686	8.49e-05	0.00092224		0.692496	0.00462722	0.0291693		-0.268189	0.304399	0.840907
AGPAT4	-1.94431	3.04e-06	6.58e-05		-1.35819	0.000972004	0.00977735		0.586122	0.191975	0.751828
AGPAT5	0.309034	0.508981	0.666984		-0.687961	0.142307	0.304072		-0.996994	0.0465982	0.4912
AGPS	-0.517461	0.251871	0.417763		-0.245504	0.58638	0.740826		0.271956	0.573432	0.934832
AGR2	-0.418756	0.674048	0.7981		1.31043	0.188021	0.364832		1.72918	0.104206	0.647167
AGR3	0.561663	0.568505	0.715064		2.84879	0.00295007	0.0214572		2.28713	0.0247284	0.386651
AGRN	0.411983	0.330081	0.500647		0.459897	0.27693	0.466308		0.0479138	0.91561	0.992042
AGRP	-0.248594	0.927383	0.959832		1.61804	0.539029	0.70429		1.86664	0.512856	NA
AGT	-2.22922	0.00773101	0.0313853		-2.00787	0.016302	0.0703076		0.221344	0.805327	0.981442
AGTPBP1	0.842813	0.07442	0.175496		0.167351	0.723748	0.83785		-0.675462	0.18112	0.743685
AGTR1	-0.86595	0.487119	0.64846		-0.997282	0.423656	0.608791		-0.131332	0.92157	0.992597
AGTR2	2.56161	0.491743	NA		1.78652	0.636975	NA		-0.775092	0.845026	NA
AGTRAP	0.411555	0.341006	0.512082		0.249603	0.563656	0.723089		-0.161952	0.725948	0.968793
AGXT	2.48501	0.434473	0.602635		0.0692114	0.983275	0.991375		-2.41579	0.47978	NA
AGXT2	-1.81567	0.630693	NA		-1.85402	0.623499	NA		0	1	NA
AHCTF1	0.58192	0.152605	0.295299		0.873076	0.0318013	0.111245		0.291157	0.50282	0.915158
AHCY	1.22131	0.00130586	0.00789732		0.529558	0.163465	0.333506		-0.691749	0.0884828	0.618455
AHCYL1	-0.1388	0.70619	0.82081		-0.0137217	0.970268	0.984525		0.125079	0.750675	0.972263
AHCYL2	0.115885	0.735412	0.841467		-0.592425	0.0850236	0.216726		-0.70831	0.0539992	0.519677
AHDC1	-1.31112	0.00152635	0.00892755		-0.800768	0.0524987	0.156416		0.510354	0.248981	0.797243
AHI1	0.453314	0.175055	0.325082		-0.181874	0.587345	0.741401		-0.635188	0.0758787	0.588154
AHNAK	-0.784436	0.00825688	0.0329538		-0.300099	0.312216	0.50339		0.484338	0.127132	0.67661
AHNAK2	-1.69113	0.00473487	0.0215856		-0.910695	0.127333	0.282407		0.780439	0.223161	0.781821
AHR	-1.72395	0.00407217	0.0192332		0.202228	0.7357	0.845369		1.92618	0.00267384	0.152872
AHRR	0.648795	0.294752	0.46385		0.98751	0.109975	0.256534		0.338716	0.606984	0.943058
AHSA1	0.742718	0.00131442	0.00793496		0.632204	0.00625392	0.0359505		-0.110514	0.654388	0.950581
AHSP	1.16481	0.754442	NA		0.389708	0.917967	NA		-0.775103	0.845024	NA
AICDA	-1.53389	0.681709	NA		-2.53401	0.498067	NA		-1.00012	0.806379	NA
AIDA	0.381904	0.384307	0.555078		0.0119869	0.978231	0.988414		-0.369917	0.430665	0.896861
AIF1	-2.7002	0.0013592	0.00814877		-2.14518	0.0108265	0.0526992		0.555026	0.538575	0.924743
AIF1L	1.97018	8.86e-06	0.0001526		0.0657595	0.882742	0.934662		-1.90442	5.97e-05	0.0160599
AIFM1	1.27393	4.03e-07	1.32e-05		0.552548	0.0285248	0.10316		-0.721378	0.00714791	0.225428
AIFM2	-0.818154	0.0175769	0.0588327		-0.628026	0.0678895	0.185923		0.190128	0.606858	0.943058
AIFM3	-0.802057	0.264382	0.431332		-0.782538	0.275715	0.465423		0.019519	0.97996	0.999202
AIG1	0.899696	0.00400727	0.0190184		0.716396	0.0220077	0.0862787		-0.183299	0.582794	0.937652
AIM2	-5.69922	7.15e-05	0.00080576		-2.39583	0.057494	0.166327		3.30339	0.030232	0.413574
AIMP1	0.647059	0.0101609	0.0389182		0.640819	0.0109081	0.0529845		-0.00624046	0.981464	0.999389
AIMP2	1.61972	9.72e-06	0.000162935		1.46424	6.45e-05	0.001318		-0.155486	0.688649	0.959665
AIP	-0.324747	0.361178	0.53227		-0.250832	0.480544	0.656627		0.0739143	0.845928	0.984559
AIPL1	-1.90238	0.609664	NA		-2.9025	0.43601	NA		-1.00012	0.806378	NA
AIRE	-1.30006	0.398286	0.568698		-3.81883	0.0386223	0.127108		-2.51877	0.204158	NA
AJAP1	-2.0907	0.00292374	0.0148204		-1.66109	0.0167784	0.0715401		0.429605	0.573046	0.934557
AJM1	0.12535	0.728274	0.836865		-0.205183	0.569994	0.727307		-0.330533	0.391936	0.882269
AJUBA	-1.69095	0.00045254	0.00345304		-1.80547	0.000181877	0.00286274		-0.114514	0.824944	0.983468
AK1	-1.75966	1.08e-06	2.83e-05		-1.67425	3.41e-06	0.000140376		0.0854054	0.826043	0.983642
AK2	0.305464	0.163705	0.310171		0.342636	0.118187	0.268505		0.0371718	0.873971	0.988272
AK3	-0.171583	0.601057	0.740517		-0.315248	0.336834	0.528138		-0.143665	0.682336	0.957936
AK4	1.4952	0.00212496	0.0115352		0.291474	0.549641	0.712694		-1.20373	0.0206853	0.363732
AK5	5.17449	3.07e-05	0.000410367		2.22214	0.0737816	0.19698		-2.95235	0.0255938	0.391233
AK6	0.367266	0.313162	0.483309		-0.0868783	0.812331	0.893775		-0.454144	0.244489	0.795218
AK7	-0.288558	0.668316	0.793694		0.451023	0.492147	0.666283		0.739581	0.299283	0.836588
AK8	1.03984	0.0583714	0.146216		0.241008	0.664614	0.799249		-0.798835	0.17349	0.736495
AK9	-0.331955	0.481544	0.644156		0.0102645	0.98255	0.990881		0.34222	0.497416	0.914011
AKAP1	0.793541	0.0160262	0.0549321		1.36117	3.58e-05	0.000858421		0.56763	0.106747	0.651329
AKAP10	-0.126591	0.516556	0.673821		-0.167258	0.391561	0.580994		-0.0406668	0.845859	0.984559
AKAP11	-0.821549	0.0812178	0.186663		-0.417941	0.374796	0.565072		0.403608	0.423101	0.896512
AKAP12	0.249547	0.73418	0.841029		0.482377	0.51155	0.682053		0.23283	0.76694	0.976392
AKAP13	-0.695288	0.033408	0.0958697		-0.768489	0.0187273	0.0772182		-0.0732005	0.834182	0.984559
AKAP17A-2	1.43059	0.0469737	0.124135		0.834706	0.250876	0.438708		-0.595884	0.432867	0.897797
AKAP3	0.270468	0.497716	0.656703		0.123237	0.758394	0.860441		-0.147231	0.729881	0.970032
AKAP5	-0.868994	0.256695	0.422454		0.837326	0.267061	0.456006		1.70632	0.0362532	0.442033
AKAP6	-1.51697	0.0137811	0.0488783		-0.200172	0.739801	0.84785		1.3168	0.0453788	0.488623
AKAP7	-1.58499	5.75e-05	0.000676198		-1.8368	3.42e-06	0.000140414		-0.251808	0.555855	0.930016
AKAP8	-0.310042	0.302351	0.471772		-0.147142	0.62423	0.770339		0.1629	0.612431	0.945021
AKAP8L	-0.54768	0.0915857	0.203296		-0.302294	0.351395	0.542677		0.245386	0.479783	0.908245
AKAP9	0.773075	0.093351	0.206193		0.848489	0.06551	0.181733		0.0754138	0.878259	0.988272
AKIP1	-0.736229	0.0181057	0.0602123		-0.546932	0.0783498	0.20501		0.189298	0.571371	0.934539
AKIRIN1	-0.143042	0.642207	0.773239		-0.332739	0.280025	0.469367		-0.189698	0.564715	0.931494
AKIRIN2	-1.00984	0.0022261	0.011982		-0.933205	0.00467518	0.0293856		0.0766307	0.828931	0.984102
AKNA	-2.65309	1.63e-06	3.93e-05		-1.94968	0.000415303	0.00532386		0.703419	0.234999	0.78944
AKNAD1	-1.91095	0.228154	0.390553		-1.84482	0.242171	0.428589		0.066134	0.970128	NA
AKR1A1	0.620635	0.173616	0.323179		0.291224	0.523227	0.691876		-0.329411	0.499297	0.91412
AKR1B1	-1.77606	0.000588929	0.00424818		-1.28304	0.0129109	0.0596423		0.493015	0.372855	0.876382
AKR1B10	0.610101	0.820502	0.896722		-1.57324	0.58039	0.736621		-2.18334	0.467849	NA
AKR1B15	-0.589647	0.877229	NA		-0.627987	0.869318	NA		0	1	NA
AKR1C1	-2.11845	0.028954	0.0860142		-0.296996	0.757382	0.859828		1.82146	0.0788415	0.598755
AKR1C2	-2.65756	0.00857463	0.0340167		-2.51153	0.0127855	0.0592576		0.146032	0.89371	0.98963
AKR1C3	-0.96598	0.132548	0.266596		-0.924272	0.149789	0.314533		0.0417081	0.951879	0.996668
AKR1C4	-1.04156	0.770866	NA		0.718788	0.835394	NA		1.76035	0.640914	NA
AKR1D1	5.24824	0.0276662	0.0829333		7.13379	0.00257579	0.0195254		1.88556	0.413488	0.890472
AKR1E2	-2.13828	0.0317794	0.0922853		1.6472	0.0808259	0.209366		3.78547	0.000319019	0.0461683
AKR7A2	0.239381	0.419799	0.587944		-0.220898	0.457095	0.638112		-0.460279	0.147085	0.70926
AKR7A3	0.322995	0.62313	0.758611		1.7005	0.00837854	0.0440689		1.37751	0.0455374	0.488623
AKT1	0.28248	0.242217	0.406729		0.507946	0.0354416	0.119783		0.225466	0.382461	0.879288
AKT1S1	0.317751	0.361886	0.532865		0.876078	0.0118802	0.0561872		0.558327	0.133635	0.686815
AKT2	0.116002	0.735602	0.841593		0.144513	0.673982	0.805241		0.0285102	0.938119	0.993974
AKT3	0.0208205	0.961773	0.980325		0.251909	0.561747	0.721502		0.231088	0.618647	0.945818
AKTIP	-0.169668	0.688706	0.808023		-0.92747	0.0289826	0.10448		-0.757802	0.0951934	0.62988
ALAD	-1.18463	0.00267677	0.0138878		-1.34973	0.000626246	0.00708417		-0.165102	0.69593	0.961437
ALAS1	-0.0762902	0.824407	0.899492		-0.0485301	0.887742	0.93773		0.02776	0.939818	0.993974
ALAS2	0.27743	0.842798	0.910904		0.102076	0.942115	0.969446		-0.175354	0.906722	NA
ALB	2.68866	0.0004383	0.00336684		2.70446	0.000403718	0.00520092		0.0157996	0.983764	0.999448
ALCAM	2.76596	1.32e-11	2.36e-09		3.42021	5.9e-17	7.12e-14		0.654244	0.133884	0.686815
ALDH16A1	-0.19203	0.660879	0.788259		-0.492296	0.260971	0.449612		-0.300265	0.52142	0.9217
ALDH18A1	1.17522	2.23e-08	1.29e-06		0.966476	4.28e-06	0.000169084		-0.208744	0.351545	0.867244
ALDH1A1	-2.37347	9.43e-05	0.00100397		-2.03621	0.000802821	0.00838917		0.337257	0.604141	0.943058
ALDH1A2	-3.89026	1.57e-06	3.86e-05		-3.20355	7.32e-05	0.0014653		0.686703	0.429166	0.896861
ALDH1A3	1.64638	0.000454652	0.00346756		0.319209	0.496703	0.67014		-1.32717	0.00819719	0.236816
ALDH1B1	-0.662436	0.0749657	0.17655		-0.599199	0.107161	0.252347		0.0632365	0.873818	0.988272
ALDH1L1	-0.730754	0.453273	0.620128		-0.776585	0.425468	0.610205		-0.045831	0.964931	0.997587
ALDH1L2	-1.74133	0.00345404	0.0168972		-1.11147	0.0603917	0.172261		0.629856	0.324327	0.852566
ALDH2	-1.19039	0.0568731	0.143288		-2.23127	0.000360541	0.00478333		-1.04088	0.119606	0.666102
ALDH3A1	-7.90239	5.66e-08	2.66e-06		-3.50601	0.000230824	0.0034438		4.39638	0.00442473	0.1832
ALDH3A2	0.00518615	0.990355	0.995431		-0.542667	0.206056	0.38616		-0.547853	0.232432	0.787623
ALDH3B1	-1.88586	0.00606977	0.0259875		-1.30382	0.0571204	0.1657		0.582034	0.429256	0.896861
ALDH3B2	4.07239	1.72e-09	1.58e-07		3.74532	3.06e-08	3.08e-06		-0.327067	0.648978	0.949514
ALDH4A1	0.546563	0.258241	0.424244		-0.154827	0.74887	0.853845		-0.70139	0.174824	0.738648
ALDH5A1	0.345494	0.586281	0.728884		-0.671611	0.290842	0.481305		-1.0171	0.134414	0.688065
ALDH6A1	1.96548	0.000200334	0.00182307		1.20727	0.0224088	0.0874452		-0.758215	0.179367	0.742217
ALDH7A1	1.02071	0.113346	0.23799		-1.05023	0.103625	0.246878		-2.07094	0.00267327	0.152872
ALDH8A1	-2.03981	0.020029	0.0650563		0.431864	0.59355	0.746479		2.47167	0.00760044	0.232595
ALDH9A1	0.47971	0.250319	0.416025		-0.302432	0.468881	0.647892		-0.782143	0.0796634	0.599857
ALDOA	0.0386987	0.928618	0.960565		0.745948	0.0746618	0.198639		0.707249	0.116735	0.661856
ALDOB	-0.306254	0.816996	0.894324		-0.0866061	0.946989	0.972321		0.219647	0.8773	NA
ALDOC	-0.466739	0.536175	0.688595		0.179646	0.81166	0.893366		0.646386	0.422846	0.896218
ALG1	0.607287	0.0761248	0.178492		0.589587	0.0850818	0.216832		-0.0176999	0.961332	0.997547
ALG10	0.383544	0.183103	0.336064		0.869018	0.00243542	0.0188505		0.485474	0.112525	0.658429
ALG10B	0.201206	0.619033	0.755291		0.976274	0.0154143	0.0677243		0.775068	0.0720528	0.575122
ALG11	-0.350443	0.603913	0.743204		0.0627516	0.925747	0.960555		0.413194	0.567135	0.932808
ALG12	0.679635	0.027455	0.0825246		0.418793	0.174514	0.347116		-0.260842	0.428282	0.896861
ALG13	0.446688	0.258944	0.42506		0.296818	0.453295	0.635205		-0.14987	0.723043	0.968107
ALG14	1.01839	5.63e-05	0.000665955		1.13865	6.41e-06	0.000231782		0.120265	0.651258	0.949514
ALG1L2	0.566639	0.340151	0.511122		1.95751	0.000739078	0.00796065		1.39087	0.0238437	0.381837
ALG2	0.70373	0.0145798	0.0510216		0.30528	0.289812	0.480149		-0.39845	0.195611	0.756693
ALG3	1.493	5.11e-08	2.48e-06		1.16649	2.12e-05	0.000569253		-0.326512	0.263152	0.812867
ALG5	0.797629	0.0902917	0.201271		0.558217	0.236047	0.422174		-0.239412	0.634108	0.948254
ALG6	0.89872	0.000345312	0.00279889		1.06178	2.25e-05	0.000591943		0.163059	0.538189	0.924743
ALG8	1.50536	0.00141722	0.00841428		1.73446	0.000235074	0.00349658		0.229105	0.648691	0.949514
ALG9	0.499916	0.221585	0.383255		0.629968	0.123333	0.276453		0.130052	0.765833	0.976272
ALK	-0.107138	0.942542	0.969212		0.849744	0.560948	0.721048		0.956882	0.542691	NA
ALKAL1	0.619781	0.688377	0.807885		-4.77922	0.0101228	0.050313		-5.39901	0.00552282	0.205086
ALKAL2	-1.10514	0.122227	0.251747		-1.2409	0.084058	0.21513		-0.13576	0.862826	0.986069
ALKBH1	0.280079	0.347287	0.518594		0.774923	0.0088034	0.0455135		0.494845	0.11722	0.661972
ALKBH2	0.822138	0.0282545	0.084441		0.882686	0.0184596	0.0764127		0.0605479	0.879395	0.988272
ALKBH3	-0.239918	0.537308	0.689146		0.190739	0.622811	0.769133		0.430657	0.299948	0.837091
ALKBH4	0.124536	0.711793	0.824253		0.474211	0.15829	0.326707		0.349675	0.330665	0.856532
ALKBH5	-0.221608	0.307742	0.477391		-0.211643	0.329971	0.521024		0.00996465	0.965798	0.997587
ALKBH6	-0.278167	0.426519	0.594846		-0.102917	0.768259	0.867321		0.17525	0.639654	0.949028
ALKBH7	0.591239	0.0128233	0.0463056		0.0248313	0.916908	0.955561		-0.566408	0.0258086	0.391496
ALKBH8	-0.687669	0.0397989	0.109551		-0.417939	0.209064	0.389894		0.26973	0.452833	0.902221
ALLC	1.81454	0.226951	0.389277		2.54965	0.0866828	0.219438		0.735105	0.631438	0.947569
ALMS1	-0.0405583	0.904795	0.947545		-0.0983125	0.771921	0.869489		-0.0577542	0.873517	0.988272
ALOX12	0.457928	0.300408	0.469761		0.527357	0.232751	0.418853		0.0694285	0.882939	0.988458
ALOX12B	1.95991	0.0678328	0.163429		-0.160622	0.881238	0.934084		-2.12053	0.0647126	0.552911
ALOX15	4.00256	0.0019364	0.01073		5.0538	8.83e-05	0.00168573		1.05124	0.42989	0.896861
ALOX15B	2.98792	0.000465066	0.00352908		3.09276	0.000291277	0.00409405		0.10484	0.908514	0.991986
ALOX5	-2.23776	0.000110249	0.00114149		-1.48643	0.00998208	0.04979		0.751328	0.225411	0.783148
ALOX5AP	-2.72241	1.33e-07	5.5e-06		-0.840895	0.092803	0.229615		1.88151	0.000651049	0.0709965
ALOXE3	0.931913	0.429707	0.59798		0.787001	0.505797	0.677431		-0.144912	0.907434	0.991986
ALPG	-1.85563	0.622946	NA		-1.89398	0.615785	NA		0	1	NA
ALPK1	-1.84457	0.00248301	0.0130546		-1.54989	0.0109051	0.0529845		0.294679	0.65212	0.949766
ALPK2	1.19537	0.208082	0.367024		4.13019	8.66e-06	0.000293254		2.93482	0.00258125	0.15256
ALPK3	-0.678067	0.17194	0.321242		0.137236	0.781025	0.875288		0.815303	0.12415	0.675126
ALPL	-2.50313	4.84e-08	2.38e-06		-0.931507	0.0354917	0.119788		1.57163	0.00138435	0.109764
ALPP	-4.65908	0.206969	0.365624		-4.69746	0.203261	0.382791		0	1	NA
ALS2	0.142995	0.485275	0.646995		0.286247	0.161613	0.331531		0.143252	0.512365	0.919215
ALS2CL	-3.26606	1.06e-06	2.78e-05		-1.967	0.0029613	0.0215111		1.29906	0.0701994	0.570623
ALX1	0	1	NA		4.26404	0.243981	0.431025		4.13231	0.29351	NA
ALX3	0.63396	0.242847	0.407496		0.515444	0.342605	0.533886		-0.118516	0.837857	0.984559
ALX4	3.94728	0.00032341	0.00265379		0.955104	0.431611	0.615926		-2.99218	0.00630596	0.216514
ALYREF	0.3713	0.26336	0.430217		0.64014	0.0536132	0.158497		0.26884	0.4481	0.902221
AMACR	5.42659	2.19e-12	5.1e-10		5.71897	1.36e-13	8.82e-11		0.292382	0.723157	0.968107
AMBN	-1.30196	0.732755	NA		-1.34031	0.725202	NA		0	1	NA
AMBP	0.167665	0.843307	0.911199		0.352928	0.673945	0.805241		0.185263	0.836288	NA
AMBRA1	-0.287905	0.380762	0.551836		-0.381983	0.24503	0.432063		-0.0940784	0.789068	0.979095
AMD1	-0.770512	0.227227	0.389508		-0.843989	0.185945	0.361967		-0.0734772	0.914231	0.992042
AMDHD1	-1.44103	0.125876	0.256986		-1.05226	0.249262	0.436836		0.388765	0.708171	NA
AMDHD2	-0.271884	0.587932	0.730222		0.0230709	0.963303	0.980902		0.294955	0.582438	0.937652
AMELX	2.10407	0.282502	0.45132		2.00929	0.30506	0.495591		-0.0947734	0.962925	NA
AMELY	2.32935	0.201382	0.358743		0.16466	0.934582	0.965333		-2.16469	0.270631	NA
AMER1	-0.355014	0.186258	0.340419		-0.398259	0.13832	0.298428		-0.0432447	0.881043	0.988272
AMER2	-6.3126	0.000242245	0.00210706		-6.35093	0.000221978	0.00334433		-0.0383335	0.985663	0.999654
AMER3	-1.29086	0.730757	NA		-2.29098	0.541385	NA		-1.00012	0.806379	NA
AMFR	-0.0507966	0.865305	0.924517		-0.370378	0.216405	0.398916		-0.319582	0.318478	0.847874
AMH	2.28543	0.000367189	0.00292883		2.68884	2.68e-05	0.000684541		0.403412	0.548208	0.926996
AMHR2	0.547453	0.570384	0.716718		1.5101	0.109019	0.255088		0.962649	0.334718	0.858991
AMIGO1	0.210763	0.73034	0.838274		-0.348749	0.568823	0.726346		-0.559513	0.3924	0.88247
AMIGO2	-1.94833	0.000413454	0.0032066		-1.13093	0.0385234	0.126926		0.817395	0.167477	0.729744
AMIGO3	-0.0184475	0.968771	0.98356		0.362146	0.44089	0.624314		0.380594	0.4492	0.902221
AMMECR1	0.505679	0.0901821	0.201128		0.666135	0.0252593	0.0950123		0.160456	0.612643	0.945021
AMMECR1L	-0.21736	0.461711	0.627724		-0.639105	0.0308055	0.109141		-0.421745	0.182851	0.746436
AMN	-2.45927	0.0463731	0.122902		-2.16749	0.07743	0.20346		0.291783	0.8273	0.98375
AMN1	0.198406	0.584232	0.727103		-0.122604	0.737406	0.846466		-0.321011	0.410404	0.888303
AMOT	-1.06807	NA	NA		-1.12981	NA	NA		-0.0617423	NA	NA
AMOTL1	-0.243857	0.776674	0.868957		-1.22336	0.154803	0.322137		-0.979506	0.286612	0.83019
AMOTL2	-1.46867	0.000257307	0.00220573		-0.682702	0.088685	0.222589		0.785964	0.0674755	0.560245
AMPD1	-6.90078	NA	NA		-4.25342	NA	NA		2.64737	NA	NA
AMPD2	-0.899289	0.00870027	0.034416		-0.924343	0.00700409	0.0388991		-0.0250543	0.945564	0.99513
AMPD3	-1.88166	0.0014077	0.00837275		-1.54617	0.00861609	0.0448711		0.335495	0.595114	0.940618
AMPH	-2.07674	0.0035359	0.017201		-0.89199	0.196316	0.374841		1.18475	0.121372	0.670042
AMT	-1.87355	1.38e-06	3.47e-05		-0.770149	0.0453133	0.141329		1.1034	0.00790416	0.234547
AMTN	-0.308591	0.839863	0.909558		0.261191	0.863393	0.924657		0.569781	0.726633	0.969157
AMY1A	-2.49565	0.504586	NA		-2.53401	0.498066	NA		0	1	NA
AMY1B	-0.454658	0.897595	NA		1.59202	0.639542	NA		2.04668	0.576636	NA
AMY1C	-1.31854	0.729407	NA		-1.35689	0.721864	NA		0	1	NA
AMY2A	1.97722	0.600189	NA		1.05515	0.782214	NA		-0.92207	0.819412	NA
AMY2B	-0.664747	0.270174	0.43793		-0.651278	0.279945	0.469279		0.013469	0.983353	0.999398
AMZ1	0.948746	0.00100376	0.00642056		0.653518	0.0238899	0.0917355		-0.295229	0.335537	0.859064
AMZ2	0.365615	0.173301	0.322914		0.19724	0.462859	0.642812		-0.168375	0.557401	0.930314
ANAPC1	0.112577	0.683914	0.804418		0.203454	0.46156	0.642062		0.0908772	0.758396	0.974182
ANAPC10	-0.764419	0.0568277	0.143195		-0.266244	0.50328	0.675237		0.498174	0.24674	0.796493
ANAPC11	0.967248	0.00193209	0.0107133		0.989583	0.00151262	0.0132779		0.0223355	0.946534	0.995208
ANAPC13	0.586207	0.00601161	0.0257986		0.158157	0.459549	0.640162		-0.42805	0.0606092	0.546685
ANAPC15	-0.05425	0.911122	0.951016		0.234136	0.62778	0.773067		0.288386	0.577854	0.936676
ANAPC16	-0.069791	0.769761	0.864556		-0.142983	0.548803	0.711884		-0.0731916	0.774115	0.978145
ANAPC2	-0.135633	0.597989	0.738222		-0.000538967	0.998327	0.999339		0.135094	0.623298	0.946733
ANAPC4	-0.771138	0.0192642	0.0630509		-0.188114	0.566615	0.724649		0.583024	0.0980697	0.634963
ANAPC5	0.4859	0.102023	0.219799		1.0371	0.000479004	0.00591799		0.551202	0.0824272	0.604361
ANAPC7	0.0577072	0.846092	0.913075		0.550683	0.0636425	0.178429		0.492976	0.120517	0.667935
ANG	-0.814178	0.471664	0.636581		-0.180604	0.873021	0.929866		0.633574	0.600365	0.942101
ANGEL1	0.222373	0.440357	0.608093		0.176206	0.540985	0.705807		-0.0461675	0.880863	0.988272
ANGEL2	0.878548	0.0306584	0.0896915		0.826868	0.0419286	0.134126		-0.0516806	0.905232	0.991978
ANGPT1	-3.81412	4.19e-05	0.00052594		-3.94758	2.26e-05	0.000592736		-0.133459	0.893829	0.98963
ANGPT2	-0.463686	0.595004	0.735801		0.33486	0.700564	0.82234		0.798546	0.391556	0.882269
ANGPT4	-0.7531	0.518433	0.675356		-0.640425	0.581674	0.737309		0.112675	0.928675	0.993974
ANGPTL1	-3.77856	0.000162255	0.00153396		-3.58889	0.000331049	0.00449806		0.18967	0.860682	0.98498
ANGPTL2	-2.42112	5.37e-06	0.000102441		-1.94095	0.000259309	0.00375598		0.480174	0.399528	0.88495
ANGPTL3	2.33435	0.0393873	0.108744		3.0142	0.00732661	0.0402071		0.679854	0.54811	0.926996
ANGPTL4	-0.117368	0.855952	0.919693		-0.627121	0.334871	0.526202		-0.509753	0.463832	0.90508
ANGPTL5	-2.77517	0.304485	NA		-0.843624	0.739098	0.847361		1.93154	0.505808	NA
ANGPTL6	-1.12694	0.264058	0.43101		-0.630043	0.525882	0.693895		0.496894	0.647924	0.949514
ANGPTL7	-0.0778921	0.959189	0.979447		1.87607	0.215266	0.397466		1.95396	0.227969	0.786316
ANGPTL8	-2.52187	0.108076	0.229578		-0.133432	0.916609	0.955492		2.38844	0.147567	NA
ANHX	1.09346	0.774514	NA		0	1	NA		-1.0001	0.806383	NA
ANK1	-1.23466	0.114703	0.24017		0.431252	0.574687	0.730921		1.66591	0.0456662	0.488623
ANK2	-3.1781	3.01e-06	6.55e-05		-2.13369	0.00162311	0.0138939		1.04442	0.152014	0.713962
ANK3	1.03297	0.0231408	0.0726069		1.13048	0.0129294	0.0597114		0.0975129	0.840925	0.984559
ANKAR	-0.0205344	0.942956	0.969518		-0.169284	0.557259	0.718219		-0.14875	0.630717	0.947459
ANKDD1A	-1.60732	9.31e-06	0.000157611		-0.974777	0.00666638	0.0375884		0.632544	0.104525	0.647167
ANKDD1B	-0.193531	0.837556	0.908131		-0.500225	0.597723	0.749661		-0.306694	0.76271	0.974685
ANKEF1	0.922407	0.000836416	0.00558342		0.643483	0.0203354	0.0817347		-0.278924	0.34056	0.862651
ANKFN1	-2.86107	0.0140479	0.0496329		-1.33845	0.231556	0.417458		1.52263	0.223663	0.78187
ANKFY1	-0.224701	0.474671	0.638988		-0.791514	0.0119144	0.0563172		-0.566814	0.092192	0.626063
ANKH	1.11315	0.0658127	0.159914		0.451465	0.455625	0.63706		-0.66168	0.306322	0.841825
ANKHD1	0.596915	0.215574	0.375886		0.682099	0.156547	0.324562		0.0851843	0.86792	0.986674
ANKHD1-EIF4EBP3	0.660881	0.581518	0.725034		1.12006	0.346116	0.537177		0.459179	0.71537	0.965681
ANKIB1	0.59892	0.028164	0.084227		0.951024	0.000485079	0.00596686		0.352104	0.226407	0.783932
ANKK1	1.62169	0.0114535	0.0425963		2.7296	1.95e-05	0.000536645		1.10791	0.102212	0.644794
ANKLE1	-1.01562	0.224286	0.386188		-1.15313	0.169112	0.340259		-0.137514	0.880031	0.988272
ANKLE2	0.22167	0.514945	0.672348		0.138021	0.685189	0.811948		-0.0836491	0.818205	0.982584
ANKMY1	0.583243	0.0741986	0.175118		0.352401	0.281309	0.470632		-0.230842	0.50814	0.918664
ANKMY2	-0.317466	0.235638	0.398636		-0.331021	0.216212	0.398647		-0.0135546	0.962335	0.997547
ANKRA2	0.338475	0.462459	0.628225		-0.166097	0.718752	0.834015		-0.504572	0.305888	0.841329
ANKRD1	-1.7649	0.259754	0.426081		-2.73104	0.094103	0.231709		-0.966136	0.586442	NA
ANKRD10	-0.156884	0.740192	0.844832		0.128103	0.786552	0.878286		0.284987	0.573115	0.934572
ANKRD11	-0.289187	0.333329	0.504078		-0.345982	0.247129	0.434359		-0.0567945	0.859007	0.984807
ANKRD12	-0.0227998	0.9612	0.979941		0.204978	0.661745	0.797576		0.227778	0.649341	0.949514
ANKRD13A	-0.706731	0.0172433	0.0579506		-0.591097	0.0462775	0.143257		0.115635	0.715896	0.965848
ANKRD13B	0.37263	0.383833	0.554716		0.0658011	0.878119	0.932563		-0.306829	0.502664	0.915043
ANKRD13C	0.396061	0.125117	0.256009		0.155394	0.548161	0.711245		-0.240666	0.383309	0.879288
ANKRD13D	-0.62981	0.118973	0.246457		-0.301339	0.455364	0.636906		0.328471	0.447071	0.902221
ANKRD16	0.201432	0.512184	0.670065		0.323857	0.291278	0.48159		0.122425	0.708902	0.963739
ANKRD17	0.425293	0.0125602	0.0455744		0.404992	0.0174623	0.0736013		-0.0203008	0.911169	0.992042
ANKRD18A	0.787097	0.493969	0.653684		-0.195023	0.865902	0.926112		-0.982121	0.425362	0.896861
ANKRD18B	-0.0753661	0.96221	0.980566		-1.49963	0.354768	0.545939		-1.42426	0.410453	0.888303
ANKRD2	-1.13131	0.32461	0.495378		-2.09423	0.100837	0.243083		-0.962925	0.494934	NA
ANKRD20A1	-1.16843	0.454552	0.621158		-0.584238	0.69358	0.817665		0.584191	0.73165	NA
ANKRD22	-1.21636	0.195877	0.352008		-1.54969	0.0998198	0.241706		-0.33333	0.741098	0.971627
ANKRD23	-0.170537	0.60889	0.747106		0.253768	0.441038	0.624418		0.424304	0.231818	0.787623
ANKRD24	0.411352	0.599321	0.738874		0.649933	0.406295	0.594362		0.23858	0.775449	0.978357
ANKRD26	0.0687215	0.884955	0.936226		0.278476	0.557242	0.718219		0.209755	0.679312	0.956827
ANKRD27	0.140576	0.536023	0.688559		0.0186845	0.934496	0.965303		-0.121892	0.615925	0.945082
ANKRD28	0.757905	0.0121642	0.0444696		0.686101	0.0232439	0.0898938		-0.0718039	0.823861	0.983236
ANKRD29	-0.676603	0.39611	0.56668		-0.0637606	0.936177	0.966272		0.612842	0.472172	0.906856
ANKRD30A	9.28491	NA	NA		2.16049	NA	NA		-7.12442	NA	NA
ANKRD30B	0.288281	0.931063	NA		-0.869582	0.799393	0.886037		-1.15786	0.750352	NA
ANKRD30BL	2.57382	0.489589	NA		1.05515	0.782214	NA		-1.51867	0.70381	NA
ANKRD31	-0.350328	0.725263	0.834565		0.138152	0.88725	0.937544		0.48848	0.645448	NA
ANKRD33B	-3.00526	0.000464689	0.00352784		-2.29935	0.00714121	0.0394272		0.705909	0.443485	0.901524
ANKRD34A	-1.0367	0.0486293	0.12741		-0.6923	0.183761	0.359122		0.344404	0.543709	0.925411
ANKRD34B	3.27842	0.0753558	0.177254		5.80605	0.00142538	0.0128117		2.52763	0.151639	0.713633
ANKRD34C	-2.95462	0.330826	NA		-3.95474	0.19305	0.371178		-1.00013	0.768478	NA
ANKRD35	-3.47502	5.97e-06	0.000110961		-3.1917	3e-05	0.000753726		0.283325	0.732369	0.970032
ANKRD36	0.0895176	0.818733	0.895478		0.478047	0.218894	0.401969		0.388529	0.35039	0.867011
ANKRD36B	-0.272918	0.466898	0.63223		0.387123	0.29533	0.485954		0.66004	0.0979609	0.634696
ANKRD36C	-0.72757	0.0179158	0.0597246		-1.09414	0.00048988	0.00599535		-0.366574	0.285736	0.82993
ANKRD37	1.75697	0.0884381	0.198362		2.08598	0.041889	0.134065		0.329007	0.753715	0.972542
ANKRD39	-0.0744896	0.838477	0.908653		0.297598	0.41314	0.600476		0.372088	0.339773	0.861814
ANKRD40	-0.467869	0.0410904	0.112085		-0.192074	0.400899	0.589533		0.275795	0.260456	0.810563
ANKRD40CL	-2.82078	0.449209	NA		-2.85914	0.443075	NA		0	1	NA
ANKRD42	0.01921	0.939561	0.966989		-0.139035	0.583851	0.739307		-0.158245	0.560062	0.930908
ANKRD44	-1.61865	0.00495797	0.0223379		-1.5739	0.00628058	0.0360656		0.0447522	0.942242	0.993974
ANKRD45	-1.84662	0.012595	0.0456605		-2.80454	0.000338348	0.00456783		-0.957915	0.264302	0.814601
ANKRD46	0.861535	0.0143512	0.0503923		0.289004	0.412325	0.599758		-0.572532	0.127889	0.676846
ANKRD49	0.227029	0.553984	0.702255		0.54045	0.158168	0.326564		0.31342	0.443824	0.901524
ANKRD50	-1.28264	0.0078186	0.0316786		-0.931273	0.0532178	0.157847		0.351369	0.496038	0.91377
ANKRD52	0.828808	0.0178602	0.0596001		0.256188	0.464392	0.644189		-0.572619	0.125812	0.67661
ANKRD53	-2.48932	1.01e-05	0.000168257		-2.37852	1.99e-05	0.000543879		0.110803	0.862584	0.986069
ANKRD54	0.169862	0.556091	0.704379		0.257547	0.371819	0.562314		0.0876853	0.776063	0.978357
ANKRD55	-2.68626	0.121438	0.250433		-2.35795	0.162925	0.332744		0.328306	0.866179	NA
ANKRD6	-1.64879	0.000912341	0.00595091		-0.759265	0.123319	0.276453		0.889522	0.0949886	0.629685
ANKRD61	1.278	0.0220863	0.0699343		1.60216	0.0038528	0.0257703		0.324159	0.572691	0.934557
ANKRD62	3.0136	0.415419	0.584287		5.63503	0.121805	0.274012		2.62143	0.490725	NA
ANKRD63	0.905434	0.401944	0.571497		0.443056	0.686339	0.812759		-0.462378	0.685879	NA
ANKRD65	-2.69228	1.22e-07	5.13e-06		-2.55761	4.82e-07	3.11e-05		0.134676	0.80586	0.981442
ANKRD66	2.34125	0.230383	0.393288		2.12939	0.276034	0.465713		-0.211861	0.916955	NA
ANKRD7	1.27335	0.735592	NA		-0.627984	0.869319	NA		-1.90134	0.637679	NA
ANKRD9	0.141041	0.752532	0.852745		-0.0497988	0.911378	0.95202		-0.190839	0.689895	0.959665
ANKS1A	0.193788	0.466237	0.631698		-0.111842	0.67441	0.805275		-0.305629	0.282748	0.829314
ANKS1B	-0.521583	0.462114	0.628046		-0.297161	0.674526	0.805275		0.224422	0.767713	0.976392
ANKS3	0.0435027	0.892121	0.940826		0.430418	0.178979	0.353004		0.386916	0.258672	0.808001
ANKS4B	1.21255	0.483083	NA		-1.71505	0.397867	0.586811		-2.92759	0.157601	NA
ANKS6	0.425928	0.328121	0.498848		0.681333	0.117372	0.267576		0.255405	0.58261	0.937652
ANKUB1	3.26905	0.165136	0.31227		4.2612	0.0671016	0.184453		0.992153	0.664769	NA
ANKZF1	0.505857	0.224033	0.385995		0.564517	0.174779	0.347443		0.0586597	0.895016	0.98963
ANLN	1.91115	0.0258999	0.0789848		2.5955	0.00245161	0.0189392		0.684351	0.452308	0.902221
ANO1	-1.92	0.00184951	0.0103282		-0.516809	0.401031	0.589573		1.40319	0.0333159	0.427851
ANO10	0.658088	0.0130104	0.0467666		0.21633	0.415587	0.602564		-0.441758	0.118788	0.664298
ANO2	-2.24573	0.00194943	0.0107805		-0.794533	0.255601	0.443822		1.4512	0.0617882	0.548603
ANO3	0.119446	0.911024	0.951007		0.673065	0.52268	0.691706		0.553619	0.62358	0.946733
ANO4	-3.53728	0.00709228	0.0293031		-3.27752	0.01249	0.0583357		0.25976	0.853842	0.984807
ANO5	-2.94202	0.00739142	0.0302743		-3.56285	0.00123752	0.0115727		-0.620827	0.600323	0.942101
ANO6	-2.09921	0.000150968	0.00145074		-1.7295	0.00178077	0.0148815		0.36971	0.532966	0.924124
ANO7	-1.04719	0.353612	0.524628		-0.799632	0.478719	0.655406		0.247556	0.837493	0.984559
ANO8	-0.125655	0.710833	0.82366		-0.227292	0.502651	0.67477		-0.101638	0.779354	0.978811
ANO9	-4.02231	2.29e-08	1.31e-06		-1.32495	0.0572031	0.165809		2.69736	0.000447959	0.0545961
ANOS1	0.207656	0.808311	0.888883		0.606093	0.478626	0.655406		0.398437	0.663056	0.952452
ANP32A	0.386402	0.0110765	0.0415119		-0.214688	0.159424	0.328467		-0.60109	0.00022444	0.0368469
ANP32B	0.0994337	0.705107	0.820186		-0.0179588	0.945518	0.971556		-0.117393	0.676064	0.956421
ANP32C	-0.314734	0.770676	0.864902		-1.44971	0.217575	0.400503		-1.13498	0.368371	NA
ANP32D	0	1	NA		2.25961	0.546367	NA		2.1279	0.596037	NA
ANP32E	-2.51445	2.37e-05	0.000335008		-0.509709	0.388626	0.578283		2.00474	0.00161711	0.12275
ANPEP	0.609455	0.616809	0.753253		-2.38676	0.0501122	0.151725		-2.99622	0.0214187	0.367718
ANTKMT	0.326264	0.472673	0.637284		0.457305	0.314004	0.50526		0.131041	0.787191	0.978958
ANTXR1	-2.0726	0.000119701	0.00121802		-1.086	0.0436895	0.137791		0.986599	0.0868048	0.614634
ANTXR2	-1.81068	9.53e-05	0.00101098		-1.3207	0.00440928	0.0282184		0.489979	0.323446	0.852125
ANTXRL	0.420673	0.853915	0.918341		1.25806	0.574979	0.731072		0.837382	0.725766	NA
ANXA1	-2.30951	3.48e-08	1.83e-06		-1.9618	2.73e-06	0.000118472		0.347709	0.438218	0.900406
ANXA10	0.770561	0.718259	0.829358		1.82945	0.382026	0.572503		1.05889	0.631189	NA
ANXA11	-0.519946	0.0643736	0.15704		-0.54558	0.0522883	0.155999		-0.0256345	0.932052	0.993974
ANXA13	-4.77302	0.0283154	0.0845728		-0.154466	0.934211	0.965161		4.61856	0.0440184	NA
ANXA2	-2.51244	5.81e-10	6.24e-08		-1.70387	2.61e-05	0.000670408		0.808567	0.0622829	0.548603
ANXA2R	-2.1009	0.000189619	0.00174651		-1.38138	0.0122225	0.0573248		0.719518	0.237387	0.789916
ANXA3	-0.105451	0.898523	0.944649		-0.549249	0.506666	0.678379		-0.443798	0.615761	0.945082
ANXA4	-0.246815	0.36927	0.53977		-0.261614	0.341258	0.532376		-0.0147995	0.95986	0.997547
ANXA5	-0.471791	0.256743	0.422454		-0.782275	0.0600789	0.171542		-0.310484	0.485204	0.910136
ANXA6	-2.60744	3.19e-06	6.8e-05		-2.35678	2.54e-05	0.00065849		0.250662	0.675559	0.956118
ANXA7	0.40008	0.228151	0.390553		-0.338211	0.308702	0.49968		-0.738291	0.037598	0.452061
ANXA8	-6.40046	8.88e-06	0.000152651		-5.61515	5.2e-05	0.00111964		0.785303	0.620688	0.946538
ANXA8L1	-8.86324	3.83e-06	7.84e-05		-4.43409	0.00473567	0.0296444		4.42915	0.0301467	0.413483
ANXA9	-0.933431	0.0986497	0.215024		-0.755574	0.180501	0.354805		0.177857	0.769392	0.976774
AOAH	-2.64386	0.00786348	0.0317904		-2.23107	0.0247243	0.0938951		0.412787	0.698459	0.961989
AOC1	-7.29729	1.82e-11	3.1e-09		-10.0414	2.65e-11	8e-09		-2.74415	0.094389	0.629589
AOC2	0.599397	0.391281	0.561946		1.76689	0.0105057	0.0516235		1.16749	0.111973	0.657775
AOC3	-2.50985	1.86e-05	0.000275142		-2.3226	7.42e-05	0.00147865		0.187249	0.765378	0.975945
AOPEP	-2.12041	1.96e-10	2.43e-08		-1.69364	3.44e-07	2.36e-05		0.426771	0.232518	0.787623
AOX1	-4.2777	5.5e-09	4.15e-07		-3.72002	3.61e-07	2.45e-05		0.557682	0.478911	0.908009
AP1AR	1.0272	0.0016664	0.00958064		0.00903159	0.978066	0.988366		-1.01817	0.00359679	0.17297
AP1B1	0.100326	0.773747	0.867308		-0.209146	0.549054	0.71211		-0.309471	0.406907	0.887489
AP1G1	0.253066	0.477553	0.641145		-0.373999	0.294302	0.484995		-0.627064	0.0999375	0.640399
AP1G2	0.365157	0.408396	0.578104		0.67414	0.126854	0.281653		0.308983	0.512723	0.919215
AP1M1	-0.131105	0.629692	0.763871		-0.231013	0.395736	0.584967		-0.0999077	0.731367	0.970032
AP1M2	1.82959	7.81e-06	0.00013821		1.24842	0.00229639	0.0179971		-0.581169	0.183541	0.746555
AP1S1	0.738344	0.039259	0.108471		1.00772	0.00488182	0.0302767		0.269381	0.481166	0.909044
AP1S2	-0.478605	0.288086	0.457017		-0.570035	0.206003	0.386105		-0.0914302	0.849871	0.984807
AP1S3	0.521052	0.382025	0.552795		0.883272	0.137837	0.29786		0.36222	0.568729	0.933627
AP2A1	-0.336074	0.215989	0.37641		0.0432737	0.873297	0.929913		0.379348	0.191416	0.751221
AP2A2	0.0450369	0.838656	0.908668		-0.0609778	0.782855	0.876301		-0.106015	0.654053	0.950369
AP2B1	-0.146843	0.612129	0.749533		-0.114359	0.692921	0.817117		0.0324841	0.916453	0.992042
AP2M1	0.0513321	0.850142	0.916197		-0.0262331	0.923083	0.958791		-0.0775653	0.789444	0.979095
AP2S1	0.398552	0.222303	0.383999		0.19245	0.555763	0.71736		-0.206102	0.554927	0.92979
AP3B1	0.0542313	0.880816	0.933728		-0.575045	0.11263	0.260326		-0.629276	0.104341	0.647167
AP3B2	-1.37614	0.191084	0.346065		-1.5369	0.144753	0.307551		-0.160764	0.887156	0.988899
AP3D1	0.399526	0.166593	0.314364		0.217326	0.451862	0.633845		-0.1822	0.555121	0.92979
AP3M1	0.697344	0.0251876	0.0774596		0.321114	0.302971	0.49332		-0.37623	0.25846	0.807929
AP3M2	0.922647	0.0257629	0.078654		-0.222322	0.592148	0.74527		-1.14497	0.00973065	0.254453
AP3S1	-0.258326	0.565605	0.712609		-0.209195	0.641701	0.783013		0.0491307	0.918618	0.992267
AP3S2	0.0733283	0.917348	0.954249		-0.116712	0.870155	0.928837		-0.19004	0.803627	0.980886
AP4B1	-0.725347	0.090269	0.201267		-0.442441	0.300601	0.491134		0.282906	0.537219	0.924743
AP4E1	-0.39926	0.321074	0.491479		-0.433107	0.281892	0.470954		-0.0338473	0.937734	0.993974
AP4M1	0.355206	0.42434	0.592583		0.722144	0.103872	0.247224		0.366938	0.439253	0.900939
AP4S1	-0.829561	0.00290254	0.01474		-0.756932	0.00644827	0.0367549		0.072629	0.809605	0.98165
AP5B1	-0.48564	0.165853	0.313343		-0.303856	0.385641	0.575667		0.181784	0.62781	0.946997
AP5M1	0.437581	0.00929515	0.0362062		0.167007	0.322384	0.514139		-0.270574	0.132383	0.684893
AP5S1	0.0195815	0.942398	0.969212		0.153947	0.569258	0.726587		0.134366	0.642585	0.949189
AP5Z1	-0.0806224	0.854946	0.91909		0.490534	0.265672	0.454282		0.571157	0.22553	0.783385
APAF1	-0.00282711	0.99556	0.998084		-0.276132	0.587339	0.741401		-0.273305	0.615472	0.945082
APBA1	-0.314497	0.401007	0.570723		0.0891317	0.810994	0.892886		0.403628	0.313129	0.844997
APBA2	0.16241	0.854382	0.918783		-1.10036	0.214414	0.396439		-1.26277	0.18252	0.746436
APBA3	-0.467431	0.0882879	0.198106		-0.401083	0.143252	0.305439		0.0663487	0.821481	0.983236
APBB1	-2.38016	1.79e-06	4.22e-05		-2.15634	1.47e-05	0.000437255		0.223818	0.675598	0.956118
APBB1IP	-2.66914	0.00153287	0.00894816		-1.48867	0.0759096	0.200852		1.18047	0.190448	0.750851
APBB2	-0.0826561	0.864032	0.923679		0.55088	0.253263	0.441466		0.633536	0.219255	0.776835
APBB3	0.092627	0.85371	0.918239		0.189061	0.706595	0.8259		0.0964336	0.857473	0.984807
APC	0.124202	0.858913	0.920938		-0.187933	0.788018	0.879109		-0.312135	0.676123	0.956421
APC2	1.01801	0.0156701	0.0539127		1.05216	0.0124862	0.0583346		0.0341505	0.939311	0.993974
APCDD1	0.745444	0.340536	0.511563		-1.87787	0.0164209	0.0706399		-2.62331	0.00171362	0.126359
APCDD1L	0.0374504	0.972611	0.985739		1.77786	0.0793353	0.206646		1.74041	0.11346	NA
APEH	0.697769	1.77e-05	0.00026411		0.341338	0.036041	0.121158		-0.356432	0.04011	0.466253
APELA	1.57932	0.205991	0.364362		-2.35526	0.0647745	0.180375		-3.93458	0.0037443	0.17677
APEX1	0.676543	0.129954	0.262784		0.418584	0.348868	0.53991		-0.257959	0.589087	0.939014
APEX2	0.0997337	0.70881	0.822223		0.446545	0.0935584	0.230719		0.346811	0.223372	0.78187
APH1A	0.748903	0.0151412	0.0525523		0.689264	0.0253853	0.0952738		-0.0596394	0.856365	0.984807
APH1B	0.185683	0.715809	0.827242		-0.651999	0.201876	0.381119		-0.837682	0.124979	0.67661
API5	-0.119705	0.700925	0.817146		-0.0388062	0.900895	0.945265		0.0808992	0.808192	0.981634
APIP	0.591941	0.171597	0.320929		0.504786	0.243778	0.430802		-0.0871555	0.850525	0.984807
APLF	-2.02851	0.0055769	0.0243759		-1.23782	0.0850025	0.216726		0.790687	0.316312	0.84633
APLN	1.83365	0.0118684	0.0437089		1.63094	0.025296	0.0950951		-0.202711	0.793651	0.979759
APLNR	0.0483563	0.952418	0.975002		1.04761	0.195058	0.373265		0.999249	0.247857	0.797243
APLP1	-0.392151	0.655191	0.783565		-1.58635	0.0731463	0.195987		-1.1942	0.207211	0.764668
APLP2	0.580033	0.220298	0.38161		0.0555277	0.906593	0.948604		-0.524505	0.299829	0.837004
APMAP	0.987802	1.92e-06	4.49e-05		0.840109	5.15e-05	0.00111408		-0.147694	0.504847	0.916908
APOA1	-2.31439	0.0580333	0.145634		-1.38697	0.212716	0.394571		0.927416	0.491191	NA
APOA2	1.09346	0.774514	NA		0	1	NA		-1.0001	0.806383	NA
APOA4	0	1	NA		2.25961	0.546367	NA		2.1279	0.596037	NA
APOA5	2.87537	0.316306	NA		-1.35236	0.659392	0.796259		-4.22774	0.172876	NA
APOB	-2.72719	0.0227134	0.07155		-5.46006	0.000584814	0.00675577		-2.73288	0.111399	0.657419
APOBEC1	0	1	NA		1.05514	0.782215	NA		0.923447	0.820961	NA
APOBEC2	0.288012	0.79	0.877381		-1.88536	0.134009	0.292428		-2.17337	0.0992254	NA
APOBEC3A	-7.01727	0.000102768	0.00108027		-3.60205	0.0157107	0.0686691		3.41521	0.0820157	0.603989
APOBEC3B	-4.79695	0.00176202	0.00996407		1.72324	0.133456	0.291621		6.52019	4.01e-05	0.0129497
APOBEC3C	-3.57849	5.03e-12	1.04e-09		-3.43077	3.13e-11	9.28e-09		0.147719	0.793153	0.979759
APOBEC3D	-3.96755	3.61e-07	1.22e-05		-3.04408	6.51e-05	0.00133037		0.92347	0.274145	0.821427
APOBEC3F	-4.11829	2.8e-14	1.22e-11		-2.45553	1.97e-06	9.13e-05		1.66277	0.00433439	0.182369
APOBEC3G	-3.95404	2.26e-11	3.77e-09		-3.03004	1.93e-07	1.44e-05		0.923998	0.147384	0.709709
APOBEC3H	-2.23126	0.0171675	0.0577712		-2.50376	0.00823681	0.043554		-0.272497	0.795242	0.979898
APOBR	-2.12051	0.003326	0.0164116		-1.48804	0.0387213	0.12723		0.632468	0.413904	0.890472
APOC1	-1.91039	NA	NA		-1.67332	NA	NA		0.237071	NA	NA
APOC2	-3.74871	0.0122365	0.0446744		-1.51741	0.307782	0.498698		2.2313	0.163083	0.72534
APOC3	-0.589647	0.877229	NA		-0.627987	0.869318	NA		0	1	NA
APOC4	-2.74184	0.26776	0.435379		-1.23064	0.597606	0.749594		1.5112	0.570207	NA
APOD	-0.154689	0.862166	0.922818		-0.274713	0.757837	0.860074		-0.120024	0.899728	0.990847
APOE	-2.03112	0.0889697	0.199338		-1.41503	0.236031	0.422174		0.616085	0.629392	0.947
APOF	1.72504	0.22416	0.386132		3.79476	0.00722193	0.039743		2.06973	0.166759	0.728318
APOH	-3.56731	0.335976	NA		-3.60568	0.330813	NA		0	1	NA
APOL1	-3.11375	4.75e-08	2.35e-06		-2.85005	5.69e-07	3.59e-05		0.263695	0.665974	0.953717
APOL2	-0.892685	0.0725952	0.172021		-1.04345	0.0358942	0.120784		-0.150769	0.776916	0.978357
APOL3	-3.08004	4.42e-05	0.000549409		-2.12263	0.00480475	0.0299658		0.957409	0.235426	0.78944
APOL4	-0.4244	0.561428	0.708805		-2.02322	0.00583085	0.0341579		-1.59882	0.0415377	0.473968
APOL5	0.0163769	0.994627	0.997713		2.4147	0.28357	0.472916		2.39833	0.326823	NA
APOL6	-3.23007	6.53e-08	3.02e-06		-2.0306	0.000655194	0.00733305		1.19947	0.060763	0.546709
APOLD1	-0.442411	NA	NA		0.745269	NA	NA		1.18768	NA	NA
APOM	-1.44197	0.188843	0.343179		-0.779921	0.470671	0.649246		0.662049	0.575014	0.934832
APOO	1.15088	0.000106732	0.00111274		0.287293	0.337568	0.528621		-0.863587	0.00648777	0.217853
APOOL	0.357443	0.682121	0.803052		0.81988	0.34636	0.537443		0.462437	0.619031	0.945818
APP	-0.450945	0.478959	0.642204		-0.614291	0.334837	0.5262		-0.163345	0.810425	0.981797
APPBP2	0.220909	0.431576	0.599723		-0.090866	0.746558	0.852388		-0.311775	0.299443	0.836588
APPL1	0.353093	0.202517	0.359873		0.364241	0.188594	0.365354		0.0111472	0.969961	0.99807
APPL2	0.754672	0.0299392	0.0881333		0.150759	0.664794	0.799249		-0.603913	0.104176	0.647167
APRT	1.28088	0.049602	0.129446		1.34896	0.038662	0.127186		0.0680792	0.922218	0.992945
APTX	1.04605	0.000162492	0.00153531		0.723707	0.00917553	0.0468882		-0.322344	0.275705	0.822441
AQP1	-1.33335	0.0110117	0.0413625		-0.578793	0.269533	0.458768		0.754557	0.178423	0.742217
AQP10	-5.04954	0.069991	0.167071		-2.82868	0.290931	0.481371		2.22086	0.468447	NA
AQP11	2.23249	0.000160088	0.00152042		0.352186	0.553719	0.715896		-1.8803	0.0029289	0.156934
AQP2	-8.35134	0.000319425	0.00263032		-7.4279	0.00136934	0.0124605		0.923434	0.733114	0.970032
AQP3	0.670396	0.199711	0.356959		-1.32726	0.0112145	0.0539298		-1.99765	0.000355182	0.0486726
AQP4	0.495012	0.666573	0.792479		0.276112	0.810722	0.892704		-0.2189	0.858254	0.984807
AQP5	-5.93244	1.07e-05	0.000176756		-5.18817	4.07e-05	0.000932153		0.744278	0.62356	0.946733
AQP6	-2.04552	0.194593	0.350271		-3.50719	0.0492204	0.149634		-1.46167	0.454251	NA
AQP7	-0.275168	0.826377	0.90026		-3.33279	0.0204089	0.0818342		-3.05762	0.04402	0.484198
AQP8	-1.24045	0.733864	NA		-0.27183	0.939668	NA		0.968619	0.804708	NA
AQP9	-4.04317	0.00123422	0.00751945		-4.12108	0.00100263	0.0100023		-0.0779063	0.954391	0.997284
AQR	0.225074	0.191202	0.346204		-0.198587	0.251275	0.439179		-0.423661	0.021856	0.370411
AR	1.0225	0.0512768	0.132665		1.34533	0.0103268	0.0509903		0.322833	0.564768	0.931494
ARAF	-0.110754	0.617027	0.753455		-0.102796	0.642516	0.783358		0.00795799	0.973203	0.99807
ARAP1	-1.67851	0.000159815	0.00152042		-1.20617	0.00664608	0.0375464		0.472339	0.320539	0.849197
ARAP2	-0.701626	0.219128	0.380486		0.563556	0.321582	0.513346		1.26518	0.0379355	0.454317
ARAP3	-2.30364	2.76e-06	6.07e-05		-1.43833	0.00323891	0.0229454		0.865313	0.100387	0.640737
ARC	0.408991	0.688691	0.808023		-0.950833	0.364451	0.555424		-1.35982	0.222244	0.780219
ARCN1	0.318083	0.305216	0.474943		0.296927	0.33851	0.529782		-0.0211564	0.94913	0.995818
AREG	-2.01186	0.0454294	0.121021		-2.37401	0.0217545	0.0856238		-0.362153	0.7569	0.973714
AREL1	0.682452	0.0116664	0.0431399		0.512013	0.0585942	0.168442		-0.170439	0.555269	0.92979
ARF1	0.967248	0.00480278	0.021829		0.796313	0.0202564	0.0815978		-0.170935	0.641062	0.94912
ARF3	0.451304	0.0101217	0.0387951		0.177265	0.312674	0.503792		-0.274039	0.144083	0.703431
ARF4	0.712998	0.0111858	0.0418078		0.501667	0.0743293	0.198113		-0.211331	0.481691	0.909306
ARF5	0.779535	0.0640358	0.1564		0.505346	0.229983	0.415554		-0.274189	0.542252	0.925411
ARF6	0.742029	0.00390236	0.0185953		0.784335	0.00228328	0.0179193		0.0423061	0.877598	0.988272
ARFGAP1	-0.532919	0.0941768	0.207601		0.104013	0.743669	0.850245		0.636933	0.061281	0.548203
ARFGAP2	-0.0304276	0.926781	0.959509		-0.30655	0.354723	0.545939		-0.276122	0.435576	0.899198
ARFGAP3	0.787032	0.0398494	0.109602		0.787556	0.0397153	0.129397		0.000523657	0.998979	1
ARFGEF1	1.14181	0.00425719	0.0199131		1.13312	0.00455808	0.0288969		-0.00868975	0.98375	0.999448
ARFGEF2	1.05451	0.0562023	0.1419		0.094899	0.863627	0.924791		-0.959613	0.1041	0.647167
ARFGEF3	1.45401	0.0180561	0.0600962		1.00019	0.103872	0.247224		-0.453821	0.48992	0.911938
ARFIP1	0.144716	0.608165	0.746603		0.103086	0.714981	0.831905		-0.0416299	0.890276	0.98932
ARFIP2	0.936044	0.0019702	0.01087		0.720467	0.01725	0.0729616		-0.215577	0.504638	0.916908
ARFRP1	-0.553455	0.0291252	0.0863387		-0.425409	0.0932557	0.230364		0.128045	0.637405	0.948645
ARG1	-0.37845	0.788067	0.876316		0.980061	0.473127	0.651388		1.35851	0.3594	NA
ARG2	1.5723	0.124964	0.25579		-0.263394	0.797262	0.884966		-1.83569	0.0938776	0.6282
ARGFX	-0.589647	0.877229	NA		-0.627987	0.869318	NA		0	1	NA
ARGLU1	-0.0186591	0.961081	0.979941		-0.283658	0.458287	0.639142		-0.264999	0.516922	0.920832
ARHGAP1	-0.500827	0.104655	0.22401		-0.50214	0.103742	0.247054		-0.0013131	0.996826	1
ARHGAP10	-2.04127	3.27e-06	6.93e-05		-1.20371	0.00578615	0.0340022		0.837559	0.0747976	0.584085
ARHGAP11A	1.0724	0.180507	0.332333		1.64348	0.0396559	0.12925		0.571073	0.501654	0.914823
ARHGAP11A-SCG5	1.97893	0.599857	NA		0	1	NA		-1.88557	0.640587	NA
ARHGAP11B	0.146925	0.881402	0.93411		0.376878	0.70077	0.822495		0.229953	0.826439	0.983664
ARHGAP12	-0.172156	0.630088	0.764044		0.195161	0.584667	0.739643		0.367317	0.336303	0.859632
ARHGAP15	-2.52049	0.0136738	0.0486228		-1.40441	0.166653	0.337289		1.11609	0.308008	0.842077
ARHGAP17	-0.806301	0.0352635	0.100014		-0.375695	0.325918	0.517722		0.430606	0.293242	0.833896
ARHGAP18	-0.726027	0.112527	0.236692		-0.0813596	0.858511	0.921708		0.644668	0.18751	0.746812
ARHGAP19	0.116004	0.675436	0.798453		-0.135728	0.62516	0.771131		-0.251732	0.396551	0.883907
ARHGAP20	-2.8607	3.47e-05	0.000450944		-2.8534	3.6e-05	0.000859491		0.0073028	0.99223	0.999654
ARHGAP21	-0.221788	0.544146	0.694512		0.0322109	0.929769	0.962953		0.253999	0.515846	0.920832
ARHGAP22	-1.83063	0.000568684	0.00412782		-1.30374	0.013467	0.0615144		0.526894	0.356424	0.868704
ARHGAP23	-2.87934	2.2e-07	8.29e-06		-2.01062	0.000285715	0.0040414		0.868721	0.144184	0.703431
ARHGAP24	-1.13241	0.00286728	0.0146013		-0.698343	0.0635368	0.178173		0.434063	0.288218	0.831263
ARHGAP25	-2.91226	6.52e-05	0.000747101		-2.3443	0.00126122	0.0117117		0.567959	0.467883	0.906661
ARHGAP26	-1.24037	0.00785439	0.0317692		-0.453235	0.329742	0.52079		0.787135	0.114816	0.660251
ARHGAP27	-0.873204	0.0153589	0.0531963		-0.707221	0.0494941	0.150281		0.165983	0.666936	0.95409
ARHGAP28	0.923017	0.273512	0.441782		2.17869	0.00969149	0.0486997		1.25568	0.162898	0.725266
ARHGAP29	0.317746	0.559826	0.70743		-0.561816	0.303018	0.49332		-0.879562	0.131365	0.684893
ARHGAP30	-2.45821	0.000779154	0.00528655		-1.87621	0.0102277	0.0507231		0.582005	0.45737	0.902569
ARHGAP31	-1.25164	0.00448621	0.0207437		-0.831322	0.0584291	0.168196		0.420317	0.373148	0.876382
ARHGAP32	1.46574	0.00640352	0.0270868		0.746955	0.164929	0.335332		-0.718788	0.210847	0.768041
ARHGAP33	-0.334074	0.260028	0.426374		0.214108	0.466928	0.646548		0.548182	0.0832609	0.606698
ARHGAP35	0.11429	0.702699	0.818306		0.156708	0.600716	0.752284		0.0424176	0.894578	0.98963
ARHGAP36	7.21805	7.36e-06	0.000132613		6.42551	6.75e-05	0.00137269		-0.792538	0.557245	0.930314
ARHGAP39	1.81769	0.00543739	0.023918		1.62741	0.0128245	0.0593729		-0.190277	0.785156	0.978916
ARHGAP4	-2.66324	0.000705412	0.00488442		-1.72968	0.02764	0.100998		0.933568	0.266909	0.816513
ARHGAP40	-0.971127	0.53075	0.684189		-3.7815	0.0258763	0.0964949		-2.81037	0.119627	0.666102
ARHGAP42	-0.533649	0.393502	0.564046		-0.494225	0.429258	0.613969		0.0394236	0.95306	0.996834
ARHGAP44	-0.0040456	0.995609	0.998084		-0.330727	0.652914	0.791605		-0.326682	0.677775	0.956631
ARHGAP45	-1.53765	0.0177831	0.0594293		-1.31836	0.0420952	0.134496		0.219292	0.75201	0.972432
ARHGAP5	-0.315892	0.308958	0.478604		0.208278	0.501925	0.674334		0.52417	0.114208	0.660066
ARHGAP6	1.16532	0.0420972	0.114149		0.133937	0.815352	0.895675		-1.03138	0.0924339	0.626407
ARHGAP8	1.19576	0.482824	0.644975		0.987579	0.563788	0.723158		-0.208184	0.90706	NA
ARHGAP9	-3.61134	4.81e-05	0.000587927		-2.67951	0.00246246	0.0189815		0.931835	0.327654	0.855459
ARHGDIA	0.632183	0.0378534	0.105609		0.377757	0.214739	0.396898		-0.254426	0.434349	0.898377
ARHGDIB	-2.55522	0.000130761	0.00130014		-2.1467	0.00130518	0.0120417		0.408522	0.567558	0.932976
ARHGDIG	4.88273	5.74e-06	0.000107781		4.03929	0.000179024	0.00284701		-0.843438	0.447306	0.902221
ARHGEF1	-1.34662	0.0119272	0.0438354		-0.685294	0.200474	0.379531		0.661321	0.248185	0.797243
ARHGEF10	0.179952	0.787503	0.875931		0.856332	0.199368	0.378159		0.67638	0.34304	0.863456
ARHGEF10L	-1.1988	0.00289335	0.0147114		-1.12255	0.00527082	0.0318836		0.0762519	0.85952	0.984807
ARHGEF11	-0.0724329	0.846706	0.913499		-0.0327577	0.930324	0.963363		0.0396753	0.921106	0.992492
ARHGEF12	-0.0477838	0.918353	0.954608		-0.495226	0.288157	0.478392		-0.447443	0.369355	0.874407
ARHGEF15	-1.11877	0.0286226	0.085244		-0.417631	0.411417	0.59895		0.701136	0.200028	0.761779
ARHGEF16	1.02137	0.0579581	0.145489		0.688897	0.201156	0.380243		-0.332469	0.563419	0.93128
ARHGEF17	-1.94209	0.000592587	0.00426019		-1.35531	0.0164574	0.0707029		0.586772	0.331882	0.857469
ARHGEF18	-0.641508	0.0427794	0.115512		-0.603693	0.0565569	0.164574		0.0378152	0.911154	0.992042
ARHGEF19	-2.09039	2.52e-06	5.66e-05		-0.819872	0.0614289	0.174336		1.27052	0.00754596	0.231844
ARHGEF2	-2.17285	1.26e-05	0.000200849		-1.24718	0.0119847	0.0564761		0.925661	0.0820859	0.603989
ARHGEF25	-2.59752	2.9e-06	6.35e-05		-2.13946	0.000114111	0.00204279		0.458062	0.441176	0.901524
ARHGEF26	3.27058	5.71e-07	1.74e-05		2.86962	1.15e-05	0.000365259		-0.400957	0.565453	0.931792
ARHGEF28	-1.98135	0.00468061	0.0214109		-0.776869	0.26436	0.452972		1.20448	0.10808	0.653176
ARHGEF3	-1.35467	0.00202053	0.0110884		-1.12041	0.0105777	0.0518128		0.234263	0.61839	0.945662
ARHGEF33	-0.53002	0.313656	0.483842		-0.338169	0.51795	0.687632		0.191852	0.734584	0.970186
ARHGEF35	1.12612	0.00215916	0.0116957		0.832839	0.0237305	0.091295		-0.293278	0.451036	0.902221
ARHGEF37	1.32017	0.00966804	0.0373857		0.856986	0.093077	0.23009		-0.463183	0.395638	0.883886
ARHGEF38	1.40118	0.0276334	0.0828668		1.16776	0.0664878	0.183501		-0.233414	0.731099	0.970032
ARHGEF39	0.519204	0.445414	0.613181		1.72447	0.0103432	0.0510034		1.20527	0.092565	0.626536
ARHGEF4	-2.24602	0.003403	0.016687		-2.38894	0.00184652	0.0152947		-0.142917	0.862027	0.985959
ARHGEF40	-1.52819	0.00642845	0.0271783		-1.18125	0.0350784	0.119011		0.346945	0.563054	0.93128
ARHGEF5	0.682917	0.0143829	0.0504606		0.226159	0.418996	0.605192		-0.456759	0.125569	0.67661
ARHGEF6	-1.77209	0.00601157	0.0257986		-1.72664	0.00742462	0.0405807		0.0454467	0.947569	0.995519
ARHGEF7	0.122773	0.786795	0.875554		-0.0157722	0.972284	0.985767		-0.138545	0.775275	0.978357
ARHGEF9	-1.20755	0.0038193	0.0182732		-1.03589	0.013016	0.0599473		0.171659	0.701084	0.963379
ARID1A	0.584743	0.00357999	0.0173797		0.508769	0.0112717	0.0540973		-0.075974	0.723107	0.968107
ARID1B	-0.166053	0.391306	0.561946		-0.334719	0.084243	0.21541		-0.168666	0.416164	0.890733
ARID2	0.26688	0.403228	0.572995		0.382786	0.230329	0.416001		0.115906	0.733947	0.970032
ARID3A	0.332625	0.506485	0.664746		0.196294	0.69513	0.818692		-0.136331	0.798927	0.980019
ARID3B	-0.154743	0.640539	0.771849		-0.101644	0.758878	0.8607		0.0530996	0.881031	0.988272
ARID3C	-0.272857	0.729998	0.8382		0.637023	0.397391	0.586519		0.90988	0.270362	0.819287
ARID4A	-0.251878	0.340109	0.511122		-0.101528	0.700153	0.822249		0.15035	0.59467	0.940407
ARID4B	0.410257	0.305513	0.475059		0.699117	0.0806724	0.209161		0.28886	0.499481	0.91412
ARID5A	-2.66773	3.8e-06	7.81e-05		-1.71113	0.00293148	0.0213865		0.956597	0.121596	0.670042
ARID5B	0.491245	0.0870151	0.196422		-0.042185	0.883278	0.934814		-0.53343	0.0822724	0.604361
ARIH1	0.230472	0.274537	0.442832		-0.292039	0.167188	0.337877		-0.522511	0.0207125	0.363732
ARIH2	-0.102827	0.708926	0.822223		0.484625	0.0782136	0.204826		0.587452	0.0459299	0.489754
ARL1	0.617933	0.0502921	0.130817		0.220494	0.485068	0.660602		-0.397439	0.238896	0.790392
ARL10	-1.36056	0.0163488	0.0557051		-1.61806	0.00435319	0.0279724		-0.257491	0.672354	0.95485
ARL11	-2.72327	0.001547	0.00899742		-2.48807	0.00356063	0.0243859		0.235201	0.802631	0.980792
ARL13A	-0.283745	0.808794	0.889131		0.0849017	0.941578	0.969231		0.368646	0.768451	NA
ARL13B	0.0901982	0.71806	0.829186		-0.165371	0.510039	0.680855		-0.255569	0.340887	0.862651
ARL14	-4.42057	0.212309	0.371918		-4.45893	0.208375	0.389124		0	1	NA
ARL14EP	-0.0971899	0.785966	0.87508		-0.0892131	0.803136	0.887987		0.00797681	0.983376	0.999398
ARL15	-0.256818	0.312241	0.482154		-0.825215	0.00127229	0.0117763		-0.568397	0.0382633	0.457181
ARL16	0.12046	0.741106	0.845384		0.197775	0.587403	0.741401		0.0773149	0.842727	0.984559
ARL17A	0.459451	0.334293	0.505351		0.611028	0.19816	0.376798		0.151576	0.764443	0.975481
ARL17B	0.113098	0.895926	0.943095		0.587803	0.495491	0.669352		0.474705	0.606758	0.943058
ARL2	-0.0473019	0.896342	0.943317		-0.349709	0.335714	0.526891		-0.302407	0.436228	0.899346
ARL2BP	-0.707812	0.0126526	0.0458596		-0.748634	0.00836658	0.0440197		-0.040822	0.893243	0.98963
ARL3	-0.0272244	0.936135	0.965144		-0.292543	0.389748	0.579543		-0.265318	0.46574	0.905198
ARL4A	-1.01811	0.140203	0.277735		0.988915	0.150523	0.315708		2.00702	0.00646795	0.217828
ARL4C	-2.15666	8.4e-06	0.000147129		-1.43674	0.00292974	0.0213831		0.719921	0.164862	0.725854
ARL4D	-3.00681	9.62e-10	9.88e-08		-2.25438	2.85e-06	0.000121808		0.752436	0.158277	0.72207
ARL5A	0.293981	0.266802	0.434124		0.202781	0.443828	0.627213		-0.0912002	0.747207	0.97223
ARL5B	0.599044	0.00920103	0.0358945		0.520955	0.0235884	0.0909552		-0.0780894	0.750025	0.972263
ARL5C	-3.71475	0.316013	NA		-3.75311	0.311049	0.50218		0	1	NA
ARL6	0.564756	0.112619	0.236855		0.487273	0.171293	0.343135		-0.0774829	0.838144	0.984559
ARL6IP1	1.0425	0.000960791	0.00620089		1.06951	0.000705611	0.00771331		0.0270083	0.936187	0.993974
ARL6IP4	-0.479341	0.222318	0.383999		-0.0157932	0.967915	0.983254		0.463547	0.269618	0.818629
ARL6IP5	0.131827	0.672474	0.796825		-0.830157	0.00781963	0.0419522		-0.961984	0.00393402	0.177219
ARL6IP6	0.271295	0.37337	0.54408		0.346859	0.254696	0.442912		0.0755633	0.816292	0.982584
ARL8A	0.270511	0.531459	0.684878		0.309834	0.473499	0.651746		0.039323	0.932174	0.993974
ARL8B	0.0955049	0.637303	0.769973		-0.181836	0.369914	0.560664		-0.277341	0.200789	0.761779
ARL9	-3.14407	0.000801664	0.00540765		-1.677	0.0555836	0.162526		1.46707	0.14772	0.710167
ARMC1	1.04825	0.00238913	0.0126779		0.731326	0.0342272	0.117088		-0.316919	0.389736	0.882149
ARMC10	0.704718	0.0210345	0.0675352		0.677329	0.0265808	0.0982409		-0.0273896	0.933045	0.993974
ARMC12	1.70859	0.0424221	0.114728		3.2371	0.00011089	0.00200087		1.52851	0.0840986	0.608187
ARMC2	-0.210567	0.69794	0.814819		0.307789	0.566844	0.724655		0.518356	0.369808	0.874447
ARMC3	5.69966	7.72e-05	0.00085574		8.40176	3.14e-09	4.74e-07		2.7021	0.0131435	0.30063
ARMC5	0.0547075	0.841746	0.910647		0.0937491	0.732139	0.843094		0.0390416	0.893972	0.98963
ARMC6	0.513656	0.00839849	0.0334382		0.260536	0.182356	0.357454		-0.25312	0.223909	0.78187
ARMC7	-0.59177	0.0844363	0.192202		-0.956181	0.00547408	0.0327727		-0.364411	0.32377	0.852125
ARMC8	0.330422	0.138648	0.275447		0.207524	0.352946	0.544265		-0.122898	0.606111	0.943058
ARMC9	0.436732	0.0245961	0.0760937		0.271995	0.162748	0.33274		-0.164737	0.426633	0.896861
ARMCX1	-2.83278	2.02e-12	4.91e-10		-2.18938	3.93e-08	3.73e-06		0.643393	0.138817	0.694757
ARMCX2	-0.797728	0.360927	0.532185		-0.941271	0.281079	0.470387		-0.143544	0.877837	0.988272
ARMCX3	0.194918	0.786924	0.875554		-0.0133585	0.985221	0.992508		-0.208277	0.787031	0.978958
ARMCX4	-1.38845	0.000755153	0.00516609		-0.862308	0.0354008	0.119783		0.526141	0.234165	0.788784
ARMCX5	0.0537563	0.850764	0.916501		-0.341707	0.234477	0.420754		-0.395463	0.19807	0.759913
ARMCX5-GPRASP2	-0.0547347	0.915579	0.953023		-0.581289	0.271037	0.460457		-0.526554	0.351974	0.867244
ARMCX6	0.0380971	0.962802	0.980653		-0.162061	0.842782	0.912186		-0.200158	0.818771	0.982584
ARMH1	0.15871	0.796924	0.881709		0.833698	0.174266	0.346746		0.674988	0.303708	0.840553
ARMH2	-1.40841	0.700901	NA		-2.40853	0.511278	NA		-1.00012	0.802458	NA
ARMH3	0.0963614	0.696994	0.814281		-0.485626	0.0506803	0.152792		-0.581987	0.0284141	0.405774
ARMH4	-2.39126	0.000143816	0.00139636		-2.1716	0.000533978	0.00637906		0.219662	0.746348	0.971977
ARMS2	-0.589633	0.877232	NA		1.06518	0.778419	NA		1.65481	0.682915	NA
ARMT1	-0.209694	0.384541	0.555269		-0.291667	0.226971	0.41152		-0.0819736	0.751643	0.972263
ARNT	-0.583864	0.0673039	0.162294		-0.338029	0.289089	0.479327		0.245834	0.471461	0.906856
ARNT2	-0.556896	0.496617	0.655823		-1.93655	0.0183209	0.0760624		-1.37966	0.115964	0.661419
ARNTL	-0.895498	0.075539	0.177521		-1.1156	0.0270639	0.0994797		-0.220106	0.684391	0.958644
ARNTL2	-2.08765	0.0045238	0.0208611		-1.7517	0.0167682	0.0715329		0.335952	0.671342	0.954662
ARPC1A	0.743548	0.0661829	0.160483		0.993252	0.0141073	0.0635234		0.249703	0.563666	0.93128
ARPC1B	-1.69694	0.00452422	0.0208611		-1.01486	0.0893932	0.223768		0.682077	0.285866	0.82993
ARPC2	-0.770737	0.00537139	0.0236969		-0.813502	0.00330121	0.0231922		-0.0427647	0.885219	0.988899
ARPC3	0.241465	0.523679	0.67914		0.358401	0.343849	0.53538		0.116936	0.772648	0.977631
ARPC4	-0.235357	0.565826	0.712725		-0.178456	0.66326	0.798247		0.056901	0.896697	0.990452
ARPC4-TTLL3	1.03422	0.242447	0.407032		-0.0155219	0.986831	0.993419		-1.04974	0.274294	NA
ARPC5	-0.485333	0.267634	0.435221		0.137349	0.753631	0.857148		0.622682	0.183362	0.746555
ARPC5L	0.444205	0.126353	0.257626		0.527315	0.0694875	0.189134		0.0831102	0.788814	0.979095
ARPIN	0.169641	0.483726	0.645717		-0.281933	0.245213	0.432157		-0.451574	0.0815816	0.603989
ARPP19	-3.98e-05	0.999845	1		-0.313584	0.126854	0.281653		-0.313544	0.1534	0.715686
ARPP21	-2.49997	0.168117	0.316284		-1.96184	0.262356	0.451215		0.538132	0.788779	NA
ARR3	0.875423	0.292724	0.46163		0.959786	0.247127	0.434359		0.0843629	0.9224	0.992989
ARRB1	-0.806746	0.0117872	0.0434659		-1.13431	0.000402882	0.00519411		-0.327561	0.33972	0.861814
ARRB2	-1.65533	0.0142259	0.050083		-1.46949	0.029486	0.105887		0.185837	0.797022	0.979898
ARRDC1	0.0122861	0.979241	0.989383		0.827975	0.0793336	0.206646		0.815689	0.105954	0.650867
ARRDC2	-1.9477	0.000362981	0.00290649		-1.14641	0.0354594	0.119783		0.801293	0.170403	0.732939
ARRDC3	-1.24755	0.000649813	0.00457609		-1.13755	0.00186821	0.0154139		0.110002	0.77889	0.978791
ARRDC4	0.469071	0.259186	0.425416		0.392246	0.345476	0.536689		-0.076825	0.862695	0.986069
ARRDC5	-2.45034	0.156702	0.300344		-1.05844	0.527653	0.695127		1.3919	0.453477	0.902221
ARSA	0.115386	0.816321	0.894168		0.313975	0.527287	0.69497		0.198588	0.708403	0.963725
ARSB	-1.10863	0.0172642	0.0579975		-1.37185	0.0032726	0.0230776		-0.26322	0.599101	0.941689
ARSD	0.884542	0.0535039	0.136779		0.753527	0.100026	0.241888		-0.131015	0.788992	0.979095
ARSF	-3.46661	0.205727	0.364129		-4.46673	0.103004	0.24625		-1.00013	0.747223	NA
ARSG	0.697839	0.143515	0.281965		0.398137	0.404733	0.592642		-0.299701	0.556223	0.930142
ARSH	-0.403595	0.842549	NA		0.453727	0.816264	0.896177		0.857322	0.688886	NA
ARSI	-2.63139	0.000591777	0.00425812		-1.63305	0.0293125	0.105413		0.998338	0.226599	0.783932
ARSJ	-1.68318	0.0219896	0.0697094		-2.1797	0.00310851	0.0223063		-0.496511	0.530287	0.923365
ARSK	-0.647588	0.264974	0.431915		0.249619	0.66585	0.800167		0.897207	0.148127	0.710306
ARSL	-1.84751	0.0383557	0.106608		-0.629224	0.458644	0.639383		1.21829	0.203433	0.76222
ART1	4.00506	0.187612	NA		3.50332	0.251682	0.439708		-0.501739	0.871961	NA
ART3	-3.30285	0.0492355	0.128593		-1.65009	0.280846	0.470223		1.65276	0.361969	NA
ART4	-1.83821	NA	NA		3.71444	NA	NA		5.55265	NA	NA
ART5	-3.35804	7.52e-05	0.000838601		-2.92082	0.000307063	0.00426172		0.437219	0.651759	0.949602
ARTN	0.338101	0.435728	0.603819		-0.204628	0.639195	0.781367		-0.542729	0.243625	0.795054
ARV1	0.793749	0.0267333	0.0808839		0.656789	0.0669344	0.184179		-0.13696	0.720036	0.967192
ARVCF	0.850871	0.021769	0.0692479		0.788447	0.0335127	0.11558		-0.0624236	0.874752	0.988272
ARX	-2.50829	0.101814	0.219519		-1.32287	0.381042	0.571579		1.18542	0.471056	0.906856
AS3MT	-1.2741	0.12209	0.251526		-0.852023	0.300543	0.491086		0.422075	0.632282	0.947569
ASAH1	0.737445	0.170656	0.319534		-0.20869	0.69827	0.821077		-0.946135	0.100142	0.640399
ASAH2	0.209025	0.720772	0.831237		-0.418394	0.482934	0.658614		-0.627419	0.3231	0.851949
ASAH2B	0.383355	0.290669	0.459705		0.411267	0.256551	0.444764		0.0279125	0.942362	0.993974
ASAP1	-0.751065	0.00991258	0.0381351		-0.813972	0.00520559	0.0316022		-0.0629076	0.840424	0.984559
ASAP2	0.213249	0.703122	0.818626		0.402789	0.471398	0.649966		0.189541	0.751202	0.972263
ASAP3	-0.469501	0.46397	0.629595		-0.695716	0.277918	0.467245		-0.226215	0.74145	0.971627
ASB1	-0.290165	0.214364	0.374565		-0.257073	0.271151	0.460517		0.0330927	0.894779	0.98963
ASB10	0	1	NA		1.05514	0.782215	NA		0.923447	0.820961	NA
ASB11	1.09348	0.77451	NA		2.39539	0.521392	NA		1.30191	0.745102	NA
ASB12	-1.78321	0.318534	0.488798		-1.26447	0.470188	0.648987		0.518738	0.789721	NA
ASB13	-0.22623	0.561505	0.708848		-0.165133	0.671619	0.803596		0.0610967	0.883462	0.988458
ASB14	0.37818	0.523677	0.67914		0.463582	0.432547	0.616882		0.0854019	0.89163	0.98932
ASB15	3.59908	0.327713	NA		0	1	NA		-3.50572	0.374816	NA
ASB16	-0.162753	0.642824	0.773757		0.348086	0.318804	0.510406		0.510839	0.172387	0.736015
ASB18	0	1	NA		1.05514	0.782215	NA		0.923447	0.820961	NA
ASB2	-3.80382	0.000194449	0.00177538		-2.78661	0.00616307	0.0355128		1.0172	0.352104	0.867244
ASB3	-1.80596	0.0637959	0.155976		-0.734956	0.408444	0.595814		1.071	0.310323	NA
ASB4	-1.86271	0.621578	NA		-1.90106	0.614423	NA		0	1	NA
ASB5	-2.64175	0.0536405	0.137065		0.288557	0.830847	0.90501		2.93031	0.0448605	0.487484
ASB6	-0.190853	0.350621	0.521733		0.0339138	0.867965	0.92773		0.224767	0.303924	0.840553
ASB7	0.00849541	0.971513	0.985157		-0.183142	0.442567	0.625849		-0.191638	0.452695	0.902221
ASB8	-0.0117841	0.958684	0.979268		-0.0522192	0.818462	0.897722		-0.0404351	0.868069	0.986674
ASB9	-1.09628	0.201905	0.359287		0.213713	0.796667	0.88461		1.30999	0.151466	0.713339
ASCC1	-0.199111	0.397308	0.56795		-0.573707	0.015231	0.0670935		-0.374597	0.139091	0.695278
ASCC2	-0.0451979	0.915513	0.953023		0.20697	0.627004	0.77239		0.252168	0.579769	0.937387
ASCC3	-0.837829	0.0840177	0.191513		-0.679939	0.160647	0.330431		0.15789	0.760944	0.974253
ASCL1	2.28528	0.0457252	0.121535		0.175974	0.880392	0.93392		-2.1093	0.0850745	0.611076
ASCL2	-3.51978	1.44e-06	3.6e-05		-1.72523	0.0139387	0.0629778		1.79455	0.0219939	0.370411
ASCL3	-1.85511	0.440772	NA		-0.400991	0.859031	0.922091		1.45412	0.574101	NA
ASCL4	0.469153	0.774955	0.868091		1.36725	0.395111	0.584225		0.898098	0.599025	NA
ASCL5	-1.25134	0.289422	0.458476		-0.227708	0.839349	0.910103		1.02363	0.418003	NA
ASF1A	-0.541259	0.153933	0.297069		-0.0596963	0.874345	0.929959		0.481563	0.235583	0.78944
ASF1B	1.11983	0.203548	0.361084		2.14318	0.0147808	0.0655893		1.02335	0.27513	0.821821
ASGR1	-4.34607	3.53e-05	0.000456571		-1.09565	0.240103	0.426297		3.25043	0.00352904	0.171308
ASGR2	-2.95362	NA	NA		-2.83637	NA	NA		0.117249	NA	NA
ASH1L	0.00019842	0.99964	1		0.272757	0.534721	0.70132		0.272558	0.561749	0.93128
ASH2L	0.717856	0.0809492	0.186264		-0.232	0.573358	0.729796		-0.949857	0.0308899	0.418121
ASIC1	-0.377484	0.569083	0.715574		-1.18133	0.0758108	0.200702		-0.803841	0.258724	0.808001
ASIC2	-2.0963	NA	NA		2.04976	NA	NA		4.14605	NA	NA
ASIC3	0.799242	0.162299	0.308108		1.29998	0.0224925	0.0876704		0.500733	0.408413	0.887759
ASIC4	-2.07621	0.114115	0.239252		-1.23874	0.32631	0.517861		0.83747	0.557603	NA
ASIC5	0	1	NA		1.05514	0.782215	NA		0.923447	0.820961	NA
ASIP	-2.04954	0.0141768	0.0499572		-1.77205	0.0313388	0.110382		0.277493	0.76343	0.975213
ASL	0.700864	0.0722593	0.171444		0.346871	0.374093	0.564264		-0.353994	0.395535	0.883886
ASMT-2	-1.32266	0.728576	NA		0.911417	0.807082	NA		2.23408	0.577117	NA
ASMTL-2	0.0789053	0.852879	0.917799		-0.925783	0.0308845	0.109283		-1.00469	0.0283094	0.405774
ASNS	0.515113	0.180187	0.331948		1.22797	0.00137276	0.0124756		0.712858	0.0819962	0.603989
ASNSD1	0.178091	0.412687	0.581886		0.0603106	0.781685	0.875669		-0.117781	0.6125	0.945021
ASPA	-3.26982	0.00433808	0.0202114		-2.03103	0.0748839	0.199042		1.23879	0.312817	0.844997
ASPDH	-0.535133	0.56021	0.707807		1.64284	0.0591846	0.169706		2.17797	0.0226683	0.375058
ASPG	-0.690587	0.553152	0.701517		1.66285	0.14499	0.307841		2.35343	0.0563081	0.530419
ASPH	-0.6532	0.285822	0.454938		-0.252617	0.679698	0.808296		0.400583	0.540388	0.925411
ASPHD1	1.86071	0.0785269	0.182545		0.502157	0.636189	0.779385		-1.35855	0.229084	0.786316
ASPHD2	-1.42695	0.0760704	0.178389		-0.510684	0.514837	0.684706		0.916261	0.288565	0.831954
ASPM	0.342588	0.757993	0.856957		2.96494	0.0073607	0.040337		2.62235	0.0265875	0.396254
ASPN	0.905365	0.18336	0.336388		2.50539	0.000223149	0.00335598		1.60003	0.0271798	0.400075
ASPRV1	-1.08941	0.0617165	0.152038		-1.08633	0.0621259	0.175568		0.00307948	0.996157	1
ASPSCR1	0.610929	0.110381	0.233104		0.641173	0.0937999	0.231133		0.030244	0.941006	0.993974
ASRGL1	0.773173	0.277744	0.446333		0.588657	0.408664	0.59597		-0.184516	0.808476	0.98165
ASS1	-1.91164	0.00100219	0.00641303		-2.40565	3.55e-05	0.000857044		-0.494017	0.42786	0.896861
ASTE1	0.747685	0.00517781	0.0230582		0.783026	0.00337669	0.0235531		0.0353418	0.900348	0.990847
ASTL	-2.30689	0.140533	0.277927		-0.64822	0.668405	0.802069		1.65867	0.321792	0.850475
ASTN1	-3.21769	0.0244227	0.0756802		-2.22031	0.109672	0.256119		0.997372	0.519574	0.92137
ASTN2	0.254136	0.721728	0.83197		-0.977106	0.171236	0.343101		-1.23124	0.106747	0.651329
ASXL1	-0.196736	0.50998	0.668028		0.321832	0.280561	0.469986		0.518568	0.10411	0.647167
ASXL2	0.0140413	0.9599	0.979734		0.00428345	0.987762	0.99394		-0.00975784	0.973936	0.998173
ASXL3	-3.05121	0.00141512	0.0084048		-2.48995	0.00830844	0.0437957		0.561255	0.588394	0.93892
ASZ1	2.50332	NA	NA		9.65807	NA	NA		7.15475	NA	NA
ATAD1	-0.0357944	0.91373	0.952412		-0.468586	0.156583	0.324562		-0.432791	0.221034	0.778948
ATAD2	1.93858	0.000574129	0.00416004		1.876	0.000861303	0.00885365		-0.0625843	0.91707	0.992093
ATAD2B	0.184517	0.58103	0.724808		0.424161	0.203894	0.383642		0.239645	0.501881	0.914941
ATAD3A	0.520674	0.386073	0.556752		0.974747	0.104501	0.248251		0.454074	0.479166	0.908009
ATAD3B	-0.256106	0.63225	0.765823		0.639469	0.231539	0.417458		0.895575	0.117261	0.661972
ATAD3C	-2.9749	1.35e-12	3.54e-10		-2.9815	1.1e-12	5.3e-10		-0.00659688	0.988997	0.999654
ATAD5	-0.488964	0.243143	0.407818		1.1373	0.00490312	0.030344		1.62626	0.000220537	0.0368469
ATAT1	0.846731	0.0645846	0.157407		0.718698	0.116837	0.266874		-0.128033	0.79346	0.979759
ATCAY	-4.48196	2.61e-05	0.000361807		-3.97442	0.000166291	0.00270828		0.50755	0.66057	0.952181
ATE1	-0.0980108	0.795	0.880962		-0.492915	0.191885	0.369484		-0.394904	0.328217	0.855677
ATF1	0.131181	0.648678	0.778738		0.347639	0.226481	0.410984		0.216458	0.48124	0.909044
ATF2	0.196597	0.294903	0.463961		0.0698308	0.710125	0.828664		-0.126766	0.5277	0.922977
ATF3	-2.10848	0.0142477	0.0501459		-2.38845	0.00552152	0.0329632		-0.27997	0.761275	0.974324
ATF4	0.293949	0.379128	0.550046		0.339569	0.309617	0.500635		0.0456196	0.898395	0.99064
ATF5	0.309641	0.458035	0.624272		0.62852	0.13175	0.28909		0.31888	0.474321	0.906856
ATF6	0.259541	0.472832	0.637446		0.205968	0.568909	0.726361		-0.0535737	0.889743	0.98932
ATF6B	0.389168	0.148774	0.289613		0.340948	0.205904	0.386047		-0.0482206	0.867056	0.986674
ATF7	-0.139875	0.611887	0.749448		0.00408075	0.988182	0.994068		0.143956	0.625302	0.946997
ATF7IP	-0.141621	0.412094	0.581445		-0.0276181	0.872804	0.929822		0.114003	0.537043	0.924743
ATF7IP2	-2.17438	6.01e-05	0.000703238		-0.363557	0.486992	0.662222		1.81083	0.00174668	0.127489
ATG10	0.83676	0.0720717	0.17105		0.104351	0.823633	0.900536		-0.732409	0.141173	0.698319
ATG101	0.236288	0.283247	0.452074		0.385467	0.0797389	0.207282		0.149179	0.525706	0.922977
ATG12	-0.276753	0.412054	0.581445		-0.343219	0.309124	0.500121		-0.0664652	0.85399	0.984807
ATG13	0.248061	0.477283	0.641053		-0.298998	0.392085	0.581449		-0.547059	0.142891	0.701766
ATG14	-0.3139	0.354496	0.525467		0.319672	0.344685	0.535941		0.633572	0.0802271	0.601779
ATG16L1	-0.0216946	0.934607	0.964309		-0.204509	0.439684	0.623338		-0.182814	0.518376	0.921061
ATG16L2	-2.0682	0.000201798	0.00183337		-1.26865	0.0222437	0.0869214		0.79955	0.179501	0.742217
ATG2A	-0.123726	0.616219	0.752858		0.205723	0.403931	0.59198		0.329449	0.211669	0.768041
ATG2B	0.505159	0.024916	0.0767913		0.614724	0.00632344	0.0362883		0.109565	0.648509	0.949514
ATG3	-0.0186424	0.950542	0.973986		0.0154655	0.958948	0.978301		0.034108	0.915493	0.992042
ATG4A	-0.0173819	0.980468	0.99029		0.482654	0.496128	0.66974		0.500036	0.509706	0.918738
ATG4B	-0.0186711	0.943083	0.969588		0.101377	0.698124	0.821077		0.120048	0.667621	0.95409
ATG4C	0.298244	0.279633	0.448339		0.194952	0.480282	0.656627		-0.103292	0.725923	0.968793
ATG4D	0.671737	0.0119435	0.0438648		0.489992	0.0670522	0.184437		-0.181744	0.523579	0.922473
ATG5	-1.27795	0.000209308	0.00188302		-1.15169	0.000823072	0.00854276		0.126264	0.73301	0.970032
ATG7	-0.246771	0.53357	0.686592		-0.31456	0.427556	0.612358		-0.0677891	0.873087	0.988272
ATG9A	-0.152076	0.459694	0.625858		-0.242529	0.238543	0.424796		-0.0904528	0.681222	0.957708
ATG9B	0.967487	0.348891	0.520237		3.24401	0.00156792	0.0136217		2.27652	0.0371442	0.450061
ATIC	0.540074	0.174587	0.324287		0.38869	0.328631	0.520127		-0.151384	0.721779	0.967629
ATL1	0.0449502	0.932631	0.963334		0.482452	0.36362	0.554811		0.437502	0.441087	0.901524
ATL2	-0.14422	0.588674	0.73087		0.193389	0.467882	0.647185		0.337609	0.236216	0.78967
ATL3	-0.019665	0.948768	0.97253		0.256434	0.401876	0.590014		0.276099	0.398636	0.884527
ATM	-0.541766	0.345972	0.517144		-0.38407	0.503975	0.675809		0.157696	0.797549	0.979898
ATMIN	0.183397	0.61923	0.755364		-0.506213	0.170706	0.342486		-0.689609	0.0807919	0.602966
ATN1	-0.167517	0.582209	0.725585		0.264296	0.385232	0.575259		0.431813	0.184597	0.746746
ATOH1	9.683	0.000441339	0.00338162		4.17515	0.133099	0.291106		-5.50785	0.0460811	0.490373
ATOH7	2.15178	0.117099	0.243765		2.86138	0.0354744	0.119783		0.709593	0.606268	0.943058
ATOH8	-2.0975	0.0130704	0.0469313		-1.23962	0.141872	0.303564		0.857876	0.342648	0.86317
ATOX1	-0.462308	0.427789	0.596165		-0.953844	0.102039	0.244923		-0.491536	0.430758	0.896861
ATP10A	-0.30518	0.616605	0.753107		-1.33555	0.0294581	0.10581		-1.03037	0.116266	0.661419
ATP10B	-2.08285	0.256329	0.42214		-0.201833	0.908162	0.94966		1.88101	0.336022	NA
ATP10D	-1.89954	4.65e-05	0.00056998		-1.13548	0.0143325	0.0641903		0.764054	0.126479	0.67661
ATP11A	-1.00317	0.0397295	0.109451		-1.29225	0.00811623	0.0430242		-0.289081	0.580141	0.937439
ATP11B	1.20144	0.000145045	0.00140459		1.13016	0.000351849	0.00470125		-0.0712853	0.832817	0.984509
ATP11C	-0.150097	0.696815	0.814149		-0.616502	0.110184	0.256711		-0.466405	0.258507	0.807929
ATP12A	-2.62591	0.277702	0.446333		-1.55105	0.500671	0.673586		1.07486	0.682192	NA
ATP13A1	0.431508	0.201614	0.359001		0.759986	0.0244502	0.0932355		0.328479	0.362855	0.872893
ATP13A2	0.811436	0.101068	0.218233		0.325973	0.510194	0.680897		-0.485463	0.358772	0.870662
ATP13A3	1.04235	0.000186974	0.00172524		1.00584	0.000312132	0.00430792		-0.0365144	0.902436	0.991343
ATP13A4	-1.71539	0.0693122	0.165829		0.705401	0.381241	0.571763		2.42079	0.0135061	0.303199
ATP13A5	-2.94146	0.429561	NA		-2.97982	0.423577	NA		0	1	NA
ATP1A1	-0.0135146	0.971753	0.985339		0.926968	0.0151338	0.0667874		0.940482	0.0211495	0.36556
ATP1A2	-4.2029	8.68e-08	3.84e-06		-2.99372	0.000130852	0.0022783		1.20919	0.150235	0.713191
ATP1A3	-2.89494	0.0758691	0.178094		-1.58371	0.314869	0.506411		1.31123	0.455204	0.902465
ATP1A4	-2.96722	0.01332	0.0476516		-1.91527	0.0756193	0.200468		1.05196	0.428037	NA
ATP1B1	-2.54786	5.82e-07	1.76e-05		-1.15199	0.0232584	0.0899293		1.39588	0.010486	0.266189
ATP1B2	-2.03013	0.00359129	0.0174134		-2.10653	0.00252702	0.0193577		-0.0764054	0.918946	0.992267
ATP1B3	0.559667	0.0232671	0.0729105		0.101282	0.681724	0.809736		-0.458385	0.0821992	0.604361
ATP23	-0.20221	0.716244	0.82761		-0.0129835	0.981329	0.9903		0.189226	0.750525	0.972263
ATP2A1	0.570518	0.364639	0.535388		0.656654	0.296435	0.487156		0.086136	0.897809	0.99064
ATP2A2	-0.194891	0.517618	0.674932		-0.17946	0.551305	0.713923		0.0154307	0.961785	0.997547
ATP2A3	-3.4296	2.53e-12	5.74e-10		-2.32599	1.83e-06	8.68e-05		1.10361	0.0354234	0.437774
ATP2B1	0.286694	0.50338	0.661918		0.701237	0.101475	0.244173		0.414543	0.365066	0.872893
ATP2B2	1.9279	0.229018	0.391685		2.37084	0.135078	0.294216		0.44294	0.778731	NA
ATP2B3	-1.81409	0.416938	0.585633		-0.070586	0.972702	0.986093		1.7435	0.462564	NA
ATP2B4	-2.93661	6.94e-07	2.01e-05		-2.13902	0.000296169	0.00414268		0.797594	0.207636	0.764668
ATP2C1	1.84067	3.71e-05	0.000475831		0.976534	0.0286712	0.103512		-0.864141	0.069994	0.570151
ATP2C2	-0.564806	0.468492	0.633713		-0.41607	0.593267	0.746225		0.148736	0.858307	0.984807
ATP4A	0.498423	0.894688	NA		-1.38544	0.716126	NA		-1.88386	0.640902	NA
ATP4B	0.155603	0.946111	NA		-1.37395	0.574807	NA		-1.52955	0.555884	NA
ATP5F1A	0.562115	0.00877468	0.0346606		-0.624557	0.00363349	0.0247444		-1.18667	2.33e-07	0.0003003
ATP5F1B	0.932651	1.14e-05	0.000184613		0.268181	0.207187	0.387677		-0.664471	0.00344788	0.169716
ATP5F1C	0.442514	0.131264	0.264593		0.0207633	0.943586	0.97036		-0.421751	0.178576	0.742217
ATP5F1D	0.583576	0.0068708	0.0286096		0.108237	0.61655	0.764642		-0.475339	0.0394756	0.463793
ATP5F1E	-0.147649	0.662809	0.789764		0.257165	0.447407	0.630318		0.404814	0.26338	0.813206
ATP5IF1	0.24589	0.416497	0.585265		0.0726857	0.810264	0.892548		-0.173204	0.592441	0.939783
ATP5MC1	0.987484	0.00633816	0.0268722		0.873287	0.0157917	0.0688983		-0.114198	0.767493	0.976392
ATP5MC2	0.664031	0.0967737	0.211857		0.601238	0.132675	0.290361		-0.0627922	0.883195	0.988458
ATP5MC3	0.466668	0.0278193	0.0833319		0.0548439	0.796229	0.884239		-0.411824	0.069461	0.568207
ATP5ME	0.542417	0.335388	0.506589		0.825207	0.142292	0.304072		0.28279	0.637611	0.948645
ATP5MF	0.631699	0.216255	0.376676		1.11936	0.0282866	0.102606		0.487662	0.370978	0.875235
ATP5MG	0.0835142	0.856007	0.919693		0.283433	0.537948	0.703422		0.199919	0.684475	0.958673
ATP5MGL	-0.352598	0.926304	NA		2.4244	0.508156	0.67962		2.777	0.481176	NA
ATP5MJ	0.226578	0.455772	0.622173		0.615647	0.0424917	0.135368		0.389069	0.230383	0.787623
ATP5MK	0.690628	0.00246978	0.0130057		0.733779	0.00129507	0.0119652		0.0431507	0.859191	0.984807
ATP5PB	-0.0120612	0.967283	0.983007		-0.230152	0.433979	0.618103		-0.218091	0.488038	0.911322
ATP5PD	0.485196	0.0414253	0.112701		0.556115	0.0193886	0.0790835		0.0709184	0.780117	0.978837
ATP5PF	0.365176	0.358763	0.529608		0.153219	0.700292	0.822249		-0.211957	0.61829	0.945602
ATP5PO	0.395735	0.225401	0.387422		0.019277	0.952933	0.975103		-0.376458	0.280774	0.828149
ATP6AP1	0.799815	0.0770318	0.180044		1.03911	0.0216002	0.0851554		0.2393	0.62063	0.946538
ATP6AP1L	1.60492	0.00380492	0.018215		0.838496	0.132181	0.289734		-0.766425	0.19403	0.754184
ATP6AP2	-0.386298	0.206942	0.365615		-0.491951	0.108066	0.253913		-0.105653	0.74695	0.972221
ATP6V0A1	0.0364106	0.917318	0.954249		0.0302509	0.931266	0.963912		-0.00615974	0.986894	0.999654
ATP6V0A2	0.0405902	0.93751	0.96584		0.791482	0.125457	0.279582		0.750892	0.174122	0.738102
ATP6V0A4	-3.79549	0.0116372	0.0430485		-1.00475	0.486399	0.661682		2.79074	0.0819896	0.603989
ATP6V0B	1.11517	0.00378514	0.0181465		0.642368	0.0954069	0.234103		-0.4728	0.250713	0.799154
ATP6V0C	0.27918	0.425941	0.59409		0.484764	0.166798	0.33739		0.205584	0.583356	0.937652
ATP6V0D1	-0.438359	0.268757	0.43651		-1.0072	0.0111148	0.0536593		-0.568843	0.179929	0.742217
ATP6V0D2	-2.18901	0.103959	0.22303		-3.17732	0.0209573	0.0833408		-0.988308	0.50631	0.917552
ATP6V0E1	0.0978993	0.705166	0.820197		-0.0998534	0.699651	0.82201		-0.197753	0.474799	0.906856
ATP6V0E2	1.47521	0.00861998	0.0341401		0.765072	0.173178	0.345524		-0.710139	0.236806	0.789697
ATP6V1A	0.681951	0.0517839	0.133663		1.01864	0.00365659	0.0248716		0.336693	0.368574	0.873637
ATP6V1B1	-1.63236	0.0321985	0.0932728		-1.23943	0.102176	0.245051		0.392926	0.631694	0.947569
ATP6V1B2	-0.502358	0.329286	0.499884		-1.26235	0.0143031	0.0641426		-0.759988	0.167828	0.729744
ATP6V1C1	1.13083	0.000759805	0.00519148		0.775054	0.0210804	0.0836501		-0.355778	0.321247	0.850197
ATP6V1C2	-0.286476	0.795209	0.88099		0.917105	0.403615	0.59162		1.20358	0.306355	0.841825
ATP6V1D	0.311656	0.41441	0.583514		0.159513	0.676213	0.806405		-0.152144	0.709364	0.963739
ATP6V1E1	0.217379	0.219142	0.380486		-0.272189	0.124723	0.27857		-0.489568	0.00975398	0.254453
ATP6V1E2	1.54044	4.21e-07	1.36e-05		0.997632	0.00113578	0.0109301		-0.542812	0.0909369	0.623667
ATP6V1F	-0.0776771	0.858904	0.920938		-0.233935	0.592443	0.745446		-0.156258	0.738061	0.971402
ATP6V1FNB	0.208525	0.758601	0.85711		-0.370893	0.587261	0.741401		-0.579418	0.426953	0.896861
ATP6V1G1	0.671813	0.0218483	0.0694332		0.342936	0.241966	0.428405		-0.328877	0.293624	0.833896
ATP6V1G2	-0.522334	0.404593	0.574393		-0.747517	0.23485	0.421188		-0.225182	0.739483	0.971402
ATP6V1G3	-3.34356	0.367803	NA		-3.38192	0.36234	NA		0	1	NA
ATP6V1H	0.944863	0.0271638	0.081843		-0.0579834	0.892296	0.940423		-1.00285	0.0283442	0.405774
ATP7A	0.646017	0.113525	0.238215		0.701567	0.0856271	0.2175		0.0555503	0.898575	0.99064
ATP7B	1.38491	0.0469946	0.12417		0.997985	0.152508	0.318539		-0.386925	0.603229	0.943058
ATP8A1	2.64947	6.44e-06	0.000118099		2.10807	0.000331502	0.00450059		-0.541404	0.388202	0.881659
ATP8A2	3.99975	1.88e-08	1.13e-06		4.49352	2.44e-10	5.82e-08		0.493761	0.482268	0.909391
ATP8B1	0.196975	0.597008	0.737411		-0.478862	0.199152	0.377832		-0.675838	0.0899953	0.62182
ATP8B2	-0.486827	0.507317	0.665384		-0.110978	0.879847	0.933577		0.375848	0.632078	0.947569
ATP8B3	-2.41687	0.00208209	0.0113509		-1.11088	0.135476	0.294603		1.30598	0.122683	0.672238
ATP8B4	-0.378318	0.697956	0.814819		-0.650492	0.504707	0.676507		-0.272174	0.794072	0.97985
ATP9A	-0.353178	0.306116	0.47553		-0.151162	0.661301	0.797367		0.202016	0.584035	0.937652
ATP9B	0.242257	0.395697	0.566284		-0.528199	0.0653616	0.181424		-0.770457	0.0118355	0.286364
ATPAF1	0.840662	0.00202314	0.0110917		0.652606	0.0166054	0.071099		-0.188056	0.517835	0.920832
ATPAF2	0.6087	0.023709	0.0740096		0.556288	0.0387864	0.127395		-0.0524123	0.854955	0.984807
ATPSCKMT	0.777122	0.00664336	0.027866		0.49824	0.0825165	0.212184		-0.278882	0.360838	0.871911
ATR	0.991029	0.000149812	0.00144188		0.877359	0.000793111	0.00830732		-0.11367	0.683219	0.958305
ATRAID	0.0114973	0.975159	0.986736		0.0196561	0.957543	0.977807		0.00815884	0.98351	0.999398
ATRIP	0.446378	0.141485	0.279071		0.545421	0.0720887	0.194025		0.0990431	0.759382	0.974253
ATRN	1.30592	0.014479	0.0507547		0.281649	0.598117	0.749822		-1.02427	0.0728139	0.57821
ATRNL1	-3.32664	0.0139649	0.0494029		-3.72295	0.005992	0.0348241		-0.396307	0.784805	0.978916
ATRX	-0.0285687	0.896421	0.943317		-0.183013	0.404554	0.592532		-0.154444	0.510701	0.918852
ATXN1	-0.738546	0.198623	0.355437		-0.971388	0.0909603	0.226612		-0.232842	0.704813	0.963559
ATXN10	0.862169	0.000285437	0.00239336		0.329805	0.165611	0.336117		-0.532364	0.0360629	0.440694
ATXN1L	-0.596395	0.0801284	0.185065		-0.657288	0.0538153	0.158868		-0.0608933	0.867474	0.986674
ATXN2	0.437667	0.329401	0.500013		0.653459	0.145207	0.307988		0.215793	0.652619	0.94998
ATXN2L	-0.0267485	0.919991	0.955471		0.393965	0.138749	0.299085		0.420713	0.139291	0.695471
ATXN3	0.396248	0.0910253	0.20238		0.287383	0.220657	0.404043		-0.108865	0.663699	0.952844
ATXN7	0.132397	0.683359	0.803937		0.0130163	0.968028	0.983254		-0.119381	0.730925	0.970032
ATXN7L1	0.474911	0.284148	0.453118		0.373061	0.400344	0.589177		-0.10185	0.829702	0.984102
ATXN7L2	-0.945084	0.0754025	0.177326		-0.763905	0.149722	0.314492		0.181179	0.751058	0.972263
ATXN7L3	0.0568215	0.816995	0.894324		0.294288	0.230393	0.416073		0.237467	0.365436	0.872893
ATXN7L3B	0.469004	0.210644	0.370177		0.897231	0.0166076	0.071099		0.428227	0.284833	0.829693
AUH	0.750128	0.0355843	0.100648		0.237618	0.505917	0.677513		-0.51251	0.179178	0.742217
AUNIP	0.0789663	0.936065	0.965132		0.966504	0.316723	0.508232		0.887538	0.391456	0.882269
AUP1	0.268443	0.584829	0.72768		0.881109	0.0728435	0.195408		0.612666	0.243301	0.794711
AURKA	1.15221	0.0756053	0.177626		2.39263	0.000206013	0.00315955		1.24042	0.0698257	0.569497
AURKAIP1	0.313115	0.531632	0.684995		0.3948	0.430262	0.614987		0.0816852	0.878662	0.988272
AURKB	1.3337	0.251385	0.417124		1.8341	0.114351	0.262888		0.500401	0.68603	0.959066
AURKC	-0.583865	0.507106	0.66516		-0.30482	0.727373	0.840105		0.279045	0.767814	0.976392
AUTS2	-0.439065	0.208448	0.367451		-0.523135	0.134033	0.292428		-0.0840704	0.821965	0.983236
AVEN	0.14787	0.590594	0.732209		-0.145463	0.598349	0.750057		-0.293333	0.319994	0.848974
AVIL	-0.121642	0.862335	0.922818		0.501172	0.474058	0.652091		0.622814	0.405739	0.887375
AVL9	1.11302	0.00145502	0.00860164		0.945575	0.00685057	0.0382984		-0.16744	0.653769	0.950325
AVP	-1.83587	0.600939	NA		-1.87421	0.593365	NA		-0.0383397	0.99206	NA
AVPI1	-1.43987	6.36e-06	0.000117049		-1.37182	1.61e-05	0.000466833		0.0680425	0.84499	0.984559
AVPR1A	-1.05686	0.144502	0.283276		-0.972209	0.179162	0.353241		0.0846511	0.913274	0.992042
AVPR1B	-1.11704	0.590219	0.732077		-2.54576	0.254166	0.4424		-1.42872	0.553246	NA
AVPR2	-2.14265	0.0121826	0.0445177		-2.69742	0.00200482	0.0163021		-0.55477	0.562012	0.93128
AWAT1	0.981664	0.630564	NA		-1.75376	0.444262	0.627427		-2.73542	0.249569	NA
AWAT2	-0.589639	0.877231	NA		0.333801	0.930313	NA		0.923441	0.820962	NA
AXDND1	0.855832	0.477264	0.641053		1.04004	0.383527	0.574088		0.184213	0.881453	NA
AXIN1	0.285582	0.28983	0.45886		0.582913	0.0305626	0.108462		0.297331	0.301958	0.838778
AXIN2	-0.279893	0.730153	0.83821		0.996834	0.219047	0.402161		1.27673	0.140975	0.698201
AXL	-1.78976	0.000165653	0.00155806		-1.16795	0.0137869	0.0624421		0.62181	0.221563	0.779909
AZGP1	0.773801	0.322291	0.492618		0.757705	0.332459	0.523974		-0.0160954	0.984635	0.999604
AZI2	0.184768	0.445466	0.613202		0.139838	0.563692	0.723089		-0.04493	0.8622	0.985959
AZIN1	1.44977	6.15e-07	1.83e-05		0.947765	0.00111953	0.0108106		-0.502005	0.106061	0.650952
AZIN2	-0.525587	0.230059	0.392896		-0.222241	0.610532	0.759858		0.303347	0.517733	0.920832
AZU1	-1.56962	0.408942	0.578481		-4.80225	0.024973	0.0943561		-3.23262	0.162201	NA
B2M	-2.09287	4e-05	0.000505867		-1.92624	0.00015666	0.00259905		0.166624	0.759713	0.974253
B3GALNT1	-3.21034	6.14e-10	6.55e-08		-2.06855	4.65e-05	0.00103173		1.14179	0.0410091	0.470928
B3GALNT2	0.115007	0.743054	0.846288		0.382231	0.27535	0.465183		0.267224	0.475708	0.907408
B3GALT1	-1.51093	0.254332	0.420076		-1.09902	0.387757	0.577651		0.411911	0.779879	NA
B3GALT2	-3.28658	0.000866546	0.00571191		-3.06661	0.00182352	0.0151637		0.219967	0.836636	0.984559
B3GALT4	-0.644951	0.0817366	0.18758		-0.360554	0.327733	0.519456		0.284398	0.474652	0.906856
B3GALT5	-4.94327	2.21e-07	8.32e-06		-4.41508	9.95e-07	5.39e-05		0.528189	0.62859	0.946997
B3GALT6	1.23289	2.11e-05	0.000304611		1.04498	0.000314333	0.00432663		-0.187915	0.543481	0.925411
B3GALT9	1.112	0.00755329	0.0307923		1.11304	0.00748695	0.0407136		0.00104803	0.998103	1
B3GAT1	-0.0808624	0.930258	0.961664		1.41117	0.125819	0.280115		1.49203	0.130272	0.682689
B3GAT2	0.0085063	0.992971	0.996648		0.481214	0.611311	0.760324		0.472707	0.642703	0.949189
B3GAT3	0.721355	0.06419	0.156669		0.725514	0.0626629	0.176562		0.00415964	0.992029	0.999654
B3GLCT	-0.288128	0.584014	0.726886		-0.541815	0.303877	0.494002		-0.253686	0.652915	0.950135
B3GNT2	-0.356271	0.246197	0.411607		0.45537	0.135697	0.29484		0.811641	0.0132309	0.301294
B3GNT3	-5.15551	0.000374004	0.00296887		0.20751	0.877396	0.93203		5.36302	0.000478342	0.05624
B3GNT4	0.528993	0.47439	0.638869		1.10826	0.125463	0.279582		0.579268	0.447793	0.902221
B3GNT5	-0.817803	0.299925	0.469538		0.0160595	0.98372	0.991624		0.833862	0.322739	0.851465
B3GNT6	-2.79677	NA	NA		3.86655	NA	NA		6.66332	NA	NA
B3GNT7	-1.15005	0.0637354	0.155874		-0.450384	0.463722	0.643749		0.699664	0.292461	0.833896
B3GNT8	-2.43736	4.12e-05	0.000518663		-1.7612	0.00250235	0.0191863		0.676167	0.294343	0.833896
B3GNT9	-2.32855	1.34e-06	3.37e-05		-2.18078	5.8e-06	0.000213121		0.147775	0.77545	0.978357
B3GNTL1	0.925989	0.0372252	0.104298		0.885713	0.0463292	0.14328		-0.0402765	0.932112	0.993974
B4GALNT1	-2.23451	0.000241444	0.0021023		-1.33404	0.0270655	0.0994797		0.900462	0.167864	0.729744
B4GALNT2	1.25587	0.739201	NA		-0.627984	0.869319	NA		-1.88386	0.640903	NA
B4GALNT3	-1.042	0.214095	0.374253		-1.24415	0.138206	0.298295		-0.202154	0.822038	0.983236
B4GALNT4	1.83969	4.92e-07	1.55e-05		1.7356	2.09e-06	9.64e-05		-0.104093	0.789127	0.979095
B4GALT1	-0.969556	0.00110063	0.00687012		-0.0399549	0.89284	0.940624		0.929601	0.00342136	0.169664
B4GALT2	0.44946	0.100213	0.217013		0.303366	0.267377	0.456457		-0.146094	0.617075	0.945082
B4GALT3	1.40104	1.8e-05	0.000267411		0.907534	0.00551454	0.0329332		-0.493511	0.156946	0.72207
B4GALT4	0.188563	0.489942	0.650636		0.179881	0.510114	0.680892		-0.00868172	0.976269	0.998414
B4GALT5	-0.817485	0.046539	0.123222		-0.674971	0.10019	0.242144		0.142514	0.74567	0.971977
B4GALT6	-1.27667	0.0667544	0.161325		-1.24174	0.0745036	0.198406		0.0349261	0.962668	0.997547
B4GALT7	0.151183	0.622742	0.758338		0.00876172	0.977265	0.987852		-0.142422	0.664749	0.953527
B4GAT1	-0.134133	0.739047	0.84395		-0.139439	0.729117	0.841218		-0.00530553	0.99017	0.999654
B9D1	0.0438346	0.92198	0.956521		-0.0836814	0.851762	0.917105		-0.127516	0.789999	0.979161
B9D2	-0.776342	0.0271288	0.0817819		-0.341309	0.323396	0.515187		0.435033	0.24986	0.797749
BAALC	-2.04658	0.101451	0.218938		-1.27253	0.299207	0.489741		0.77405	0.565944	0.932204
BAAT	1.21088	0.400693	0.570466		2.20935	0.11308	0.260867		0.998467	0.479346	NA
BABAM1	-0.156778	0.448759	0.616349		-0.195897	0.343962	0.535447		-0.0391193	0.859849	0.984819
BABAM2	-0.0421292	0.901802	0.946209		-0.00066574	0.998444	0.999391		0.0414635	0.909589	0.992042
BACE1	-0.294346	0.4751	0.6392		-0.57544	0.162873	0.33274		-0.281094	0.523897	0.922719
BACE2	-0.966552	0.132725	0.266887		-0.509856	0.427526	0.612358		0.456696	0.506481	0.917578
BACH1	-0.0579893	0.888593	0.938363		0.431204	0.297099	0.487796		0.489194	0.268712	0.817969
BACH2	-1.70835	0.012094	0.0442911		-1.3851	0.041183	0.132559		0.323244	0.658803	0.951905
BAD	0.170459	0.572845	0.718403		0.0695838	0.818003	0.897462		-0.100875	0.754969	0.973046
BAG1	-0.346532	0.13818	0.274749		-0.482295	0.0391645	0.128213		-0.135763	0.587498	0.938562
BAG2	-0.819894	0.216522	0.376938		-0.650518	0.326687	0.518262		0.169376	0.811362	0.981797
BAG3	0.297753	0.317289	0.487672		0.0834326	0.779398	0.874345		-0.214321	0.500776	0.914771
BAG4	0.698807	0.0310333	0.090548		-0.272515	0.402962	0.591073		-0.971322	0.0051667	0.200016
BAG5	0.116342	0.649665	0.779347		0.134101	0.60053	0.752232		0.0177586	0.948284	0.995624
BAG6	0.365617	0.0935321	0.206482		0.258692	0.235446	0.421635		-0.106925	0.646342	0.949514
BAHCC1	0.0506687	0.891205	0.94022		0.220642	0.551283	0.713923		0.169974	0.667709	0.95409
BAHD1	0.217911	0.439003	0.606882		-0.20394	0.469579	0.648464		-0.421851	0.16156	0.724234
BAIAP2	1.60278	0.00233515	0.0124433		1.62229	0.00206305	0.0166872		0.0195135	0.972336	0.99807
BAIAP2L1	1.76192	0.000572088	0.00414889		1.5466	0.00250049	0.0191863		-0.215318	0.693489	0.961042
BAIAP2L2	0.978246	0.144508	0.283276		1.52314	0.0228598	0.0887538		0.544896	0.445	0.901686
BAIAP3	1.67972	0.00147116	0.00867221		2.24322	2.14e-05	0.000571632		0.563502	0.316698	0.84633
BAK1	-0.0265619	0.950227	0.973844		-0.28601	0.50191	0.674334		-0.259448	0.568931	0.933647
BAMBI	2.53307	4.33e-08	2.18e-06		1.14751	0.0133609	0.0611688		-1.38556	0.00493227	0.194837
BANF1	0.34421	0.30835	0.477955		0.501427	0.137746	0.297836		0.157218	0.663284	0.95269
BANK1	4.30473	3.97e-05	0.000502439		3.16314	0.00253376	0.0193807		-1.14159	0.307607	0.842023
BANP	-0.279313	0.393643	0.564175		0.0280693	0.931521	0.964058		0.307382	0.379919	0.879288
BAP1	0.0412439	0.826098	0.900035		0.342435	0.0677615	0.185783		0.301192	0.13306	0.684893
BARD1	0.373447	0.533307	0.686404		1.20151	0.0445103	0.139598		0.828062	0.195002	0.756016
BARHL1	2.59301	0.421878	NA		2.69919	0.402347	0.590428		0.106177	0.974512	NA
BARX1	3.29927	0.271163	NA		3.91157	0.188335	0.365212		0.612293	0.840835	NA
BARX2	0.147486	0.838024	0.908459		0.995196	0.166717	0.337289		0.84771	0.27066	0.819549
BASP1	0.916975	0.220372	0.38161		-1.15605	0.122484	0.274974		-2.07303	0.00957204	0.253136
BATF	-3.6686	0.000820039	0.00550745		-1.90502	0.0782626	0.204895		1.76357	0.132976	0.684893
BATF2	-3.84846	NA	NA		-4.142	NA	NA		-0.293538	NA	NA
BATF3	-2.21901	0.0121109	0.0443235		-1.06271	0.219162	0.402242		1.1563	0.22344	0.78187
BAX	-0.117905	0.755754	0.855029		-0.323301	0.393924	0.582981		-0.205396	0.612536	0.945021
BAZ1A	0.615104	0.130592	0.263816		1.11868	0.00593047	0.0345736		0.503574	0.246278	0.796157
BAZ1B	-0.00811158	0.976116	0.987403		0.224724	0.406675	0.594652		0.232836	0.421398	0.895026
BAZ2A	0.110375	0.468788	0.633958		0.203766	0.180823	0.355272		0.0933903	0.566209	0.932331
BAZ2B	-0.249125	0.298727	0.468106		0.0763695	0.749564	0.854267		0.325494	0.204015	0.763268
BBC3	0.454829	0.349007	0.520317		-0.105735	0.827986	0.903277		-0.560564	0.280716	0.828137
BBIP1	0.0865221	0.749385	0.850686		-0.177087	0.515585	0.685269		-0.263609	0.365271	0.872893
BBLN	-0.649442	0.0533089	0.136492		-0.512759	0.126859	0.281653		0.136683	0.70399	0.963559
BBOF1	0.00770718	0.982789	0.991544		-0.170802	0.633652	0.777235		-0.178509	0.641674	0.949189
BBOX1	-3.27713	0.013283	0.0475399		-1.99748	0.0961603	0.235296		1.27965	0.376748	0.878451
BBS1	0.074753	0.79468	0.880758		0.0653206	0.820107	0.898339		-0.00943242	0.975498	0.998387
BBS10	0.02095	0.956113	0.977464		0.283339	0.456138	0.63744		0.262389	0.518796	0.921232
BBS12	-1.03311	0.0539856	0.137734		-1.70448	0.00178703	0.0149264		-0.671371	0.254732	0.804349
BBS2	-0.684061	0.0902951	0.201271		-0.49517	0.219864	0.402961		0.188891	0.662046	0.952181
BBS4	1.16679	0.00688582	0.0286577		0.491916	0.255138	0.443439		-0.674877	0.143488	0.702468
BBS5	-0.268222	0.326001	0.496676		-0.346425	0.204898	0.384931		-0.0782029	0.789507	0.979095
BBS7	-0.923036	0.0735735	0.173816		-0.987283	0.0557385	0.162754		-0.0642471	0.907701	0.991986
BBS9	-0.383512	0.212281	0.371908		-0.508552	0.0988077	0.239834		-0.125041	0.705817	0.963559
BBX	-0.657271	0.111562	0.235141		-0.273798	0.507206	0.678888		0.383473	0.385279	0.879844
BCAM	0.983187	0.0122027	0.0445709		0.110849	0.777553	0.872912		-0.872338	0.0375258	0.452061
BCAN	-3.20673	0.0049876	0.0224196		-2.5762	0.0175326	0.0737503		0.630531	0.621598	0.946538
BCAP29	1.04504	0.253642	0.419565		2.34297	0.00938726	0.0476111		1.29793	0.171763	0.735211
BCAP31	0.493134	0.210591	0.37013		0.824494	0.0363119	0.121729		0.33136	0.431238	0.89706
BCAR1	-0.569061	0.12132	0.250222		-0.444005	0.226616	0.411054		0.125055	0.75027	0.972263
BCAR3	-0.620059	0.10719	0.228077		-0.688299	0.0738624	0.197103		-0.06824	0.868817	0.986916
BCAS1	-0.711892	0.448653	0.616254		-0.148649	0.874265	0.929959		0.563243	0.574986	0.934832
BCAS2	0.140473	0.730703	0.838458		-0.0258593	0.949505	0.973365		-0.166333	0.703149	0.963396
BCAS3	-0.289926	0.401239	0.570904		-0.37792	0.274107	0.463958		-0.087994	0.812049	0.982022
BCAS4	-0.104851	0.833361	0.905244		-0.581181	0.245114	0.432122		-0.47633	0.373159	0.876382
BCAT1	-1.68939	0.0600235	0.149064		-0.999135	0.264823	0.453427		0.690252	0.472862	0.906856
BCAT2	1.47352	0.000313884	0.00259503		0.807405	0.0484571	0.147895		-0.666116	0.127287	0.67661
BCCIP	0.656101	0.00631672	0.0268088		0.532202	0.0268312	0.09892		-0.123899	0.628879	0.946997
BCDIN3D	0.89723	0.00191565	0.01064		0.665133	0.0217061	0.0854733		-0.232097	0.450398	0.902221
BCHE	-0.680335	0.369479	0.539884		-0.0747217	0.920834	0.957339		0.605613	0.455039	0.902328
BCKDHA	0.639859	0.0372297	0.104298		0.0123921	0.967869	0.983254		-0.627467	0.0561164	0.529757
BCKDHB	1.3299	0.0241901	0.0751651		-0.323713	0.584777	0.739686		-1.65362	0.00886272	0.244198
BCKDK	0.459057	0.245136	0.410253		0.541388	0.170418	0.342234		0.082331	0.845333	0.984559
BCL10	-0.0353913	0.898992	0.944791		-0.0763106	0.784373	0.877245		-0.0409193	0.890979	0.98932
BCL11A	-4.24045	2.58e-05	0.000358329		-5.01701	1.04e-06	5.56e-05		-0.776561	0.486992	0.910244
BCL11B	-3.58107	0.000217072	0.001932		-2.68366	0.0051173	0.0312233		0.897412	0.388804	0.882013
BCL2	0.349361	0.651622	0.780822		-0.377453	0.625787	0.771566		-0.726814	0.379686	0.879288
BCL2A1	-4.03144	0.000660882	0.00463627		-2.56387	0.026684	0.0985492		1.46757	0.248614	0.797243
BCL2L1	1.42291	0.0175389	0.0587414		0.896096	0.13474	0.293666		-0.526813	0.410659	0.888303
BCL2L10	-2.19895	0.115021	0.240744		-1.18159	0.362188	0.553524		1.01736	0.503522	NA
BCL2L11	0.459182	0.0686351	0.164703		-0.0627702	0.803984	0.888452		-0.521952	0.0531413	0.515921
BCL2L12	0.221046	0.640266	0.771689		1.11458	0.0181636	0.0755766		0.893535	0.0764955	0.590378
BCL2L13	0.428676	0.0092627	0.0361053		0.0247086	0.881188	0.934084		-0.403967	0.0219423	0.370411
BCL2L14	-0.429236	0.742814	0.846131		-2.28733	0.0854403	0.217254		-1.85809	0.190998	0.750851
BCL2L15	-2.40981	0.0381166	0.106086		1.19834	0.278438	0.467728		3.60815	0.00336675	0.169266
BCL2L2	-0.0412619	0.898741	0.944649		-0.590686	0.0687778	0.187747		-0.549425	0.113346	0.658856
BCL2L2-PABPN1	1.81741	0.161517	0.307045		1.69253	0.193191	0.371406		-0.124881	0.925024	NA
BCL3	-1.15185	0.0456172	0.121345		-1.13087	0.0496916	0.15078		0.0209768	0.972857	0.99807
BCL6	-0.775761	0.0624641	0.1534		-0.440765	0.289521	0.47976		0.334996	0.451944	0.902221
BCL6B	-0.662542	0.211987	0.371551		0.175263	0.73963	0.847809		0.837805	0.139414	0.695471
BCL7A	0.41607	0.283442	0.452312		0.415677	0.283872	0.473138		-0.000392841	0.999244	1
BCL7B	-0.313411	0.209838	0.369036		-0.0533839	0.8306	0.9049		0.260027	0.330636	0.856532
BCL7C	-0.598235	0.000461899	0.00351149		-0.319501	0.0605853	0.172667		0.278734	0.127845	0.676846
BCL9	0.984567	0.0123678	0.0450825		0.910697	0.0206891	0.0825926		-0.0738694	0.860488	0.98498
BCL9L	-0.754688	0.0792953	0.183789		-0.889469	0.0386701	0.127186		-0.134781	0.769672	0.976774
BCLAF1	0.286	0.132937	0.26707		0.171652	0.367279	0.558323		-0.114348	0.574092	0.934832
BCLAF3	0.294225	0.383232	0.554056		0.664687	0.0483565	0.147775		0.370462	0.30307	0.839991
BCO1	-2.78372	0.0353784	0.100237		-1.75572	0.161104	0.330928		1.028	0.475896	0.907432
BCO2	-1.49654	0.033492	0.0960608		-0.952524	0.170535	0.342428		0.544021	0.473487	0.906856
BCOR	0.786467	0.00211454	0.0115013		0.48603	0.0577182	0.16669		-0.300437	0.271588	0.819904
BCORL1	0.0186296	0.972053	0.985402		-0.634365	0.233769	0.420057		-0.652994	0.251558	0.800152
BCR	0.164935	0.466808	0.63223		-0.101365	0.655108	0.793126		-0.2663	0.272205	0.819904
BCS1L	0.458519	0.172712	0.321997		0.53447	0.111861	0.25909		0.0759511	0.832474	0.984509
BDH1	2.30153	3.47e-10	4.07e-08		1.46999	6.19e-05	0.00127803		-0.831536	0.0335323	0.429485
BDH2	-2.24375	0.000116974	0.00119837		-2.01077	0.000549661	0.00648724		0.232989	0.708957	0.963739
BDKRB1	-0.326275	0.865784	0.924925		-0.397175	0.837148	0.908708		-0.0709003	0.972768	NA
BDKRB2	-2.60261	1.83e-08	1.12e-06		-0.93191	0.0317023	0.111083		1.6707	0.000752998	0.0766967
BDNF	-0.820042	0.188939	0.343307		-1.29125	0.0396572	0.12925		-0.47121	0.484542	0.909962
BDP1	0.175931	0.72344	0.833441		0.123721	0.803486	0.88821		-0.05221	0.921748	0.99267
BEAN1	0.859905	0.0348689	0.0990647		-0.352556	0.407023	0.594912		-1.21246	0.00643405	0.217828
BECN1	-0.259546	0.283872	0.452765		-0.0464613	0.847586	0.914768		0.213085	0.410785	0.888303
BECN2	0	1	NA		2.25961	0.546367	NA		2.1279	0.596037	NA
BEGAIN	-0.302396	0.724251	0.833716		-1.89503	0.0285149	0.10316		-1.59264	0.0850322	0.611076
BEND2	-4.28161	0.0975878	0.213244		-5.28174	0.0409912	0.132118		-1.00013	0.73521	NA
BEND3	1.15408	0.107569	0.228666		0.413096	0.565135	0.72392		-0.740981	0.333598	0.858306
BEND4	3.2115	0.00960292	0.037186		3.53678	0.0043419	0.0279247		0.325281	0.806032	0.981442
BEND5	-3.3985	3.94e-08	2.02e-06		-1.80154	0.00232497	0.0181705		1.59696	0.0163795	0.327673
BEND6	-1.31189	0.0678572	0.163463		-0.823458	0.248164	0.435364		0.488432	0.527056	0.922977
BEND7	-0.210606	0.786853	0.875554		-1.73428	0.0272827	0.10006		-1.52367	0.0695623	0.568429
BEST1	-1.57047	0.00748039	0.0305554		-0.712798	0.221539	0.405415		0.85767	0.172613	0.736103
BEST2	1.05679	0.700978	NA		1.2353	0.652106	0.791081		0.178513	0.950272	NA
BEST3	1.38164	0.159119	0.303604		2.88402	0.0028873	0.0211648		1.50238	0.138265	0.694239
BEST4	-1.65014	0.0157083	0.0540077		-0.590302	0.349308	0.540194		1.05984	0.150515	0.713191
BET1	0.497898	0.203227	0.360709		0.557939	0.153808	0.32035		0.060041	0.885726	0.988899
BET1L	0.125964	0.526329	0.680951		-0.0768049	0.699461	0.821902		-0.202769	0.340362	0.862585
BEX1	-2.64465	0.0406474	0.111202		-3.37495	0.0104059	0.0512663		-0.730296	0.61004	0.943515
BEX2	-0.50232	0.71845	0.829384		-0.706198	0.612306	0.761374		-0.203878	0.891171	0.98932
BEX3	-0.160936	0.771486	0.865323		-0.179054	0.746598	0.852388		-0.0181183	0.975603	0.998414
BEX4	-0.451093	0.60484	0.744014		-1.18477	0.174296	0.346765		-0.73368	0.431361	0.897186
BEX5	-0.200534	0.879594	0.932852		-1.3017	0.327278	0.518906		-1.10116	0.438254	0.900406
BFAR	0.457951	0.104549	0.223837		0.309398	0.273046	0.462582		-0.148553	0.622131	0.946538
BFSP1	-0.584028	0.321782	0.492153		-0.0985081	0.865755	0.926071		0.48552	0.441592	0.901524
BFSP2	-1.1137	0.76712	NA		-1.15203	0.759351	NA		-0.0383365	0.992504	NA
BGLAP	-0.873093	0.490753	0.651223		-0.2038	0.868568	0.928059		0.669294	0.62225	NA
BGN	-0.702617	0.236833	0.400045		0.135984	0.818888	0.897722		0.838601	0.186594	0.746746
BHLHA15	3.50915	2.03e-09	1.81e-07		2.83846	1.25e-06	6.44e-05		-0.670689	0.282488	0.829314
BHLHA9	-2.42912	0.455617	NA		-1.66559	0.60424	0.755062		0.763529	0.830664	NA
BHLHB9	-3.08621	0.406662	NA		-3.12457	0.400863	NA		0	1	NA
BHLHE22	0.0882528	0.931003	0.962095		0.643345	0.52461	0.69286		0.555092	0.608128	0.943403
BHLHE40	-1.24972	0.0181298	0.060262		-1.09202	0.0389018	0.12765		0.157702	0.780452	0.978837
BHLHE41	-1.59448	0.00306819	0.0153875		-1.44095	0.0074161	0.0405472		0.153529	0.790249	0.979161
BHMT	0.111157	0.915509	0.953023		0.76219	0.452002	0.633937		0.651033	0.54996	NA
BHMT2	-2.81566	1.63e-05	0.000247655		-2.89912	9.29e-06	0.000309791		-0.0834628	0.906363	0.991978
BICC1	-1.21678	0.0235126	0.0734721		-0.867231	0.105567	0.24964		0.349547	0.543929	0.925411
BICD1	2.78072	1.17e-13	4.12e-11		2.25103	1.96e-09	3.35e-07		-0.529688	0.182505	0.746436
BICD2	-0.86665	0.0153828	0.0532458		-0.823337	0.0212998	0.0843651		0.0433131	0.909963	0.992042
BICDL1	0.291878	0.704946	0.820057		-0.099636	0.897209	0.943228		-0.391514	0.634815	0.948609
BICDL2	0.691192	0.259251	0.425481		0.8905	0.146039	0.309234		0.199308	0.760793	0.974253
BICRA	-0.100508	0.776231	0.868734		-0.0410348	0.907594	0.949182		0.0594727	0.875026	0.988272
BICRAL	0.633014	0.0422047	0.114372		0.13879	0.656433	0.793934		-0.494224	0.137939	0.693729
BID	-0.545659	0.282384	0.451175		-0.695836	0.170631	0.342486		-0.150177	0.782356	0.978837
BIK	2.09782	0.00220609	0.0118989		2.66127	0.000102567	0.00189288		0.563443	0.440708	0.901524
BIN1	-1.93856	0.000799314	0.00539676		-1.86935	0.00122141	0.0114729		0.0692047	0.910972	0.992042
BIN2	-3.34201	7.29e-05	0.000819131		-2.35841	0.00483866	0.0300773		0.983599	0.276355	0.82327
BIN3	-1.02533	0.00138712	0.00828317		-1.01742	0.00149797	0.013218		0.00790863	0.98186	0.999398
BIRC2	-0.442206	0.0794608	0.184057		0.0638259	0.799659	0.886082		0.506032	0.0604245	0.546685
BIRC3	-3.23176	0.000107326	0.00111683		-2.21725	0.00764503	0.0412957		1.01451	0.25616	0.805408
BIRC5	1.812	0.0574866	0.144525		3.32963	0.000471924	0.00584763		1.51764	0.134532	0.688217
BIRC6	0.202882	0.397914	0.568374		0.231995	0.333667	0.52537		0.0291133	0.909637	0.992042
BIRC7	-0.508569	0.730898	0.838552		0.0796594	0.956876	0.977384		0.588229	0.709712	0.963828
BIVM	0.141785	0.73625	0.842018		-0.0122974	0.97671	0.987546		-0.154082	0.732191	0.970032
BLCAP	-0.677051	0.0557775	0.141129		-0.130789	0.711501	0.829241		0.546263	0.148896	0.710306
BLID	1.97721	0.60019	NA		0	1	NA		-1.88385	0.640904	NA
BLK	-8.29134	9.39e-06	0.000158429		-4.88452	0.00230211	0.0180335		3.40682	0.0864273	0.614634
BLM	0.147952	0.865176	0.924439		0.619659	0.475597	0.653286		0.471707	0.611558	0.944541
BLMH	-0.565376	0.26867	0.436434		-0.762018	0.136211	0.2955		-0.196642	0.719379	0.967192
BLNK	0.46604	0.260295	0.426643		0.329212	0.426733	0.611652		-0.136827	0.757036	0.973721
BLOC1S1	-0.0633103	0.827495	0.901122		0.234883	0.418307	0.604604		0.298194	0.336792	0.859769
BLOC1S2	0.126077	0.66373	0.790519		-0.16649	0.566544	0.724649		-0.292567	0.346028	0.865203
BLOC1S3	0.174559	0.667984	0.793545		0.10405	0.798256	0.885517		-0.070509	0.871264	0.987811
BLOC1S4	0.520656	0.0428259	0.115548		0.357088	0.165273	0.335661		-0.163568	0.55111	0.928476
BLOC1S5	0.189599	0.446177	0.613874		0.0590176	0.812836	0.894215		-0.130582	0.623822	0.946733
BLOC1S6	0.152924	0.611685	0.749328		-0.435235	0.149052	0.313686		-0.588159	0.0681048	0.562071
BLVRA	-0.139215	0.681379	0.802694		-0.123107	0.716521	0.832965		0.0161075	0.964573	0.997587
BLVRB	0.300444	0.302164	0.471652		-0.207555	0.47644	0.653823		-0.507999	0.102929	0.646458
BLZF1	0.462371	0.305449	0.475059		0.730209	0.105301	0.249245		0.267838	0.578122	0.936771
BMERB1	-2.10633	0.00240866	0.012757		-1.82705	0.00843145	0.0442095		0.279276	0.707146	0.963725
BMF	-0.942055	0.149316	0.290531		-0.174803	0.788871	0.879422		0.767252	0.271991	0.819904
BMI1	-0.221581	0.649358	0.779239		0.325043	0.500011	0.673045		0.546624	0.292068	0.833896
BMP1	-1.61577	3.2e-05	0.000424365		-1.12004	0.00384628	0.0257584		0.495722	0.233805	0.788533
BMP10	-0.589647	0.877229	NA		-0.627987	0.869318	NA		0	1	NA
BMP2	-2.19558	0.00269592	0.0139521		-2.90337	9.86e-05	0.00184578		-0.707789	0.382	0.879288
BMP2K	-0.377406	0.48462	0.646472		-0.226396	0.674689	0.805275		0.15101	0.7939	0.979799
BMP3	-2.76095	0.0459142	0.121978		-0.0422019	0.97504	0.986903		2.71875	0.0652176	0.553587
BMP4	-2.14999	0.00402587	0.0190903		-1.713	0.0218165	0.0857332		0.436984	0.584938	0.937796
BMP5	-3.20555	0.168401	0.316601		-2.18582	0.347492	0.538343		1.01973	0.681947	0.957843
BMP6	2.83777	NA	NA		3.84935	NA	NA		1.01158	NA	NA
BMP7	-4.41677	9.6e-08	4.2e-06		-1.73458	0.0329096	0.114036		2.68219	0.00243377	0.150147
BMP8A	0.176211	0.667974	0.793545		1.16135	0.00451608	0.0287169		0.985134	0.0242914	0.384195
BMP8B	-0.381593	0.434441	0.602635		1.79375	0.000181875	0.00286274		2.17534	2.51e-05	0.00905595
BMPER	-1.58068	0.025374	0.0778414		-3.33981	9.08e-06	0.000305618		-1.75913	0.0297121	0.409881
BMPR1A	-0.102811	0.824898	0.899492		-0.149792	0.747194	0.852721		-0.0469808	0.924669	0.993206
BMPR1B	2.87959	4.53e-05	0.000560119		2.207	0.00177408	0.0148362		-0.672583	0.372484	0.876382
BMPR2	-0.144295	0.743347	0.846563		-0.273452	0.534966	0.701423		-0.129157	0.784018	0.978837
BMS1	0.339678	0.0966701	0.211714		0.126229	0.537572	0.703257		-0.213449	0.32887	0.855997
BMT2	-0.711458	0.0288452	0.0857681		-0.240308	0.457799	0.63862		0.47115	0.176446	0.740279
BMX	-0.540528	0.46473	0.630275		0.519833	0.461792	0.64228		1.06036	0.173082	0.736495
BNC1	-3.83497	0.0281382	0.0841651		-3.63229	0.0344277	0.117464		0.202681	0.918621	0.992267
BNC2	-1.30581	0.00698768	0.0289868		-1.23419	0.0107346	0.0523829		0.0716209	0.890446	0.98932
BNIP1	0.486987	0.0842701	0.191903		0.232334	0.412166	0.599627		-0.254652	0.397727	0.884091
BNIP2	-0.700608	0.0516582	0.133443		-0.927981	0.00999762	0.0498376		-0.227374	0.555412	0.92979
BNIP3	1.40927	0.0128417	0.0463518		1.50668	0.0078079	0.0419027		0.0974138	0.872081	0.988272
BNIP3L	-0.745346	0.0219126	0.0695709		-0.913999	0.0049652	0.0305825		-0.168653	0.628178	0.946997
BNIP5	-3.14532	0.125007	0.255848		-1.35922	0.465077	0.644825		1.78609	0.417835	NA
BNIPL	-2.41177	0.00337187	0.016591		-1.52048	0.0615609	0.174535		0.891286	0.313314	0.844997
BOC	-1.91745	0.000204397	0.00185291		-1.22183	0.0177905	0.07459		0.695612	0.208008	0.765095
BOD1	0.0359885	0.869048	0.927138		0.0810276	0.710369	0.828664		0.0450392	0.846969	0.984732
BOD1L1	0.153554	0.591171	0.732751		0.14859	0.60321	0.754136		-0.00496473	0.987038	0.999654
BOK	-0.369504	0.590565	0.732209		-0.623458	0.364051	0.555115		-0.253954	0.729495	0.970032
BOLA1	0.0666798	0.862806	0.922969		0.744116	0.0531038	0.157677		0.677436	0.0997533	0.640399
BOLA2-SMG1P6	1.47886	0.037541	0.10494		1.72235	0.0151178	0.0667515		0.243487	0.742806	0.971627
BOLA2B	1.13278	0.231047	0.393864		1.53421	0.101374	0.244063		0.401432	0.679702	0.956827
BOLA3	1.11273	0.000155945	0.00149005		0.765162	0.00957232	0.0483743		-0.347572	0.265738	0.816236
BOLL	0.165747	0.91424	0.952489		1.14987	0.440159	0.62375		0.984125	0.537767	NA
BOP1	1.69693	0.0050102	0.0224935		1.85256	0.00218405	0.0174157		0.155636	0.809544	0.98165
BORA	-0.494166	0.343826	0.515101		-0.678594	0.196439	0.374856		-0.184427	0.745858	0.971977
BORCS5	0.133038	0.581338	0.724972		-0.0209161	0.931118	0.963818		-0.153955	0.551568	0.928705
BORCS6	-0.399579	0.241815	0.406302		-0.841966	0.0140443	0.0633193		-0.442386	0.228419	0.786316
BORCS7	0.12217	0.712398	0.824607		-0.508324	0.126225	0.280676		-0.630495	0.0759264	0.588154
BORCS8	-0.0520067	0.895227	0.94276		0.503688	0.198966	0.377609		0.555695	0.186194	0.746746
BPGM	0.689266	0.0421861	0.114352		0.315524	0.353313	0.544436		-0.373742	0.30239	0.83916
BPHL	1.73856	0.000643771	0.00454322		1.3357	0.00878571	0.0454822		-0.402859	0.458469	0.902778
BPI	-2.07062	0.177156	0.327914		-3.03959	0.0577094	0.16669		-0.968971	0.579326	0.937387
BPIFA2	-2.09307	0.421681	0.589768		-0.841442	0.738958	0.847361		1.25163	0.654375	NA
BPIFB1	-2.88813	0.00992851	0.0381697		-3.92177	0.000633204	0.00714375		-1.03364	0.405314	0.887375
BPIFB2	-6.51012	0.00071106	0.0049194		-1.13797	0.462658	0.642766		5.37215	0.0078661	0.234243
BPIFC	1.99469	0.596808	NA		0	1	NA		-1.90133	0.63768	NA
BPNT1	0.407123	0.223374	0.3853		0.3748	0.262344	0.451215		-0.0323231	0.927886	0.993774
BPNT2	1.27934	0.00242994	0.0128473		0.71722	0.0892378	0.223544		-0.562118	0.212617	0.769605
BPTF	0.0225726	0.900902	0.945804		0.0870879	0.630769	0.775162		0.0645153	0.739207	0.971402
BRAF	0.764375	0.0152445	0.0528335		-0.0795368	0.801138	0.886776		-0.843912	0.0122826	0.293061
BRAP	-0.107267	0.7072	0.821291		0.463176	0.10353	0.246878		0.570443	0.0611685	0.547828
BRAT1	0.214698	0.63956	0.771232		0.522104	0.254661	0.442897		0.307405	0.530409	0.923416
BRCA1	0.922099	0.0808712	0.186181		1.4093	0.00749309	0.0407178		0.487204	0.385274	0.879844
BRCA2	-0.368065	0.687263	0.807209		0.785502	0.387494	0.577535		1.15357	0.236592	0.789697
BRCC3	0.896202	0.0246911	0.0763385		1.08257	0.00663326	0.0375056		0.186369	0.661348	0.952181
BRD1	-0.0477006	0.858022	0.920718		0.0949379	0.721694	0.836102		0.142638	0.616792	0.945082
BRD2	0.586376	0.0131091	0.0470294		0.243924	0.302198	0.492805		-0.342452	0.175315	0.739514
BRD3	0.0967325	0.79513	0.880962		0.137297	0.712443	0.829847		0.040564	0.91887	0.992267
BRD3OS	-0.293367	0.480785	0.643707		-0.308577	0.458331	0.639151		-0.0152096	0.972747	0.99807
BRD4	-0.277443	0.40196	0.571497		-0.0418804	0.899286	0.944471		0.235563	0.505677	0.917125
BRD7	-0.00026118	0.999442	0.999881		-0.142929	0.701765	0.822892		-0.142668	0.720718	0.967442
BRD8	0.176463	0.532445	0.685614		-0.179608	0.525611	0.693735		-0.356072	0.239059	0.790392
BRD9	-0.304425	0.282538	0.451335		0.162232	0.565946	0.72444		0.466657	0.123163	0.672531
BRDT	-2.26933	0.545118	NA		-0.547693	0.882767	NA		1.72163	0.670545	NA
BRF1	0.329864	0.180238	0.331986		0.561799	0.0223426	0.0872271		0.231936	0.377374	0.878451
BRF2	0.883372	0.0608978	0.150673		-0.297785	0.529302	0.69682		-1.18116	0.0193083	0.352542
BRI3	0.366938	0.399224	0.569214		0.544999	0.210505	0.391629		0.178062	0.701931	0.963379
BRI3BP	1.4417	0.000776365	0.00527628		0.913759	0.0333123	0.114983		-0.527941	0.248831	0.797243
BRICD5	-0.78459	0.0326317	0.0942307		0.580692	0.0880926	0.221728		1.36528	0.000378021	0.0498753
BRINP1	-3.98843	0.00615571	0.0262941		-2.57984	0.0746516	0.198639		1.40858	0.366198	0.873083
BRINP2	-3.84771	0.0808891	0.186181		-1.83177	0.356213	0.547357		2.01594	0.399272	NA
BRINP3	-0.784154	0.490793	0.651223		-1.58337	0.165386	0.335808		-0.799214	0.512944	0.919215
BRIP1	0.922801	0.202207	0.35957		2.08722	0.00359278	0.0245563		1.16442	0.125476	0.67661
BRIX1	0.763571	0.00298418	0.0150529		0.864113	0.00076955	0.00815878		0.100541	0.712969	0.965221
BRK1	0.358673	0.0901325	0.201071		-0.0188894	0.928937	0.96241		-0.377563	0.0952755	0.62988
BRME1	-1.07802	0.026787	0.0809731		0.425742	0.356064	0.547285		1.50377	0.00346427	0.169716
BRMS1	0.0238845	0.957311	0.978315		0.299983	0.501184	0.673825		0.276098	0.562605	0.93128
BRMS1L	-0.0583886	0.878986	0.932505		-0.0153475	0.968059	0.983254		0.0430411	0.916447	0.992042
BROX	0.492734	0.259436	0.425657		0.74192	0.0893899	0.223768		0.249186	0.593426	0.939783
BRPF1	-0.290738	0.190339	0.344981		-0.0490127	0.824775	0.901016		0.241726	0.308819	0.842655
BRPF3	0.609525	0.0532286	0.13637		0.427913	0.174868	0.347575		-0.181612	0.589887	0.93956
BRS3	-0.589647	0.877229	NA		-0.627987	0.869318	NA		0	1	NA
BRSK1	-1.08037	0.130855	0.264022		-2.07428	0.00396655	0.0262401		-0.993906	0.197585	0.758644
BRSK2	-1.83384	0.0589303	0.147148		-1.80154	0.0633627	0.177999		0.0323012	0.975412	0.998387
BRWD1	0.530133	0.0551141	0.139772		0.394647	0.153437	0.319921		-0.135486	0.646444	0.949514
BRWD3	0.274544	0.259418	0.425657		0.240108	0.324062	0.5157		-0.0344361	0.894617	0.98963
BSCL2	0.413456	0.218568	0.379744		0.621756	0.0642019	0.179224		0.2083	0.56179	0.93128
BSDC1	0.506448	0.0428486	0.115548		0.269425	0.281507	0.470823		-0.237022	0.375204	0.877816
BSG	0.357588	0.237949	0.401478		0.258165	0.394222	0.58327		-0.0994227	0.758889	0.974253
BSN	1.00128	0.154472	0.297699		-0.2892	0.683376	0.811014		-1.29048	0.0871841	0.614634
BSND	1.1747	0.631178	0.764917		1.71326	0.48193	0.65803		0.538562	0.83449	NA
BSPRY	1.16303	0.000659012	0.00462707		0.88549	0.00960566	0.048423		-0.277539	0.445107	0.901686
BST1	-1.50376	0.0233153	0.0730009		-1.09172	0.0981204	0.238428		0.412037	0.562873	0.93128
BST2	-3.35433	7.43e-08	3.36e-06		-3.08086	7.63e-07	4.46e-05		0.273476	0.682035	0.957843
BTAF1	0.221766	0.543914	0.69438		-0.0537468	0.883105	0.934797		-0.275513	0.480725	0.909044
BTBD1	0.172752	0.449571	0.616916		-0.360577	0.115404	0.264746		-0.533329	0.0293162	0.409343
BTBD10	0.115481	0.682346	0.80323		-0.104731	0.710978	0.828984		-0.220212	0.466061	0.905394
BTBD11	-0.591937	0.349131	0.52036		0.71697	0.254812	0.443022		1.30891	0.0524178	0.51114
BTBD16	-0.056803	0.959781	0.979734		1.61329	0.143053	0.305093		1.67009	0.158546	0.722297
BTBD17	-1.96267	0.46668	NA		-2.96279	0.271858	NA		-1.00012	0.740359	NA
BTBD18	-1.00571	0.537796	0.689338		0.836707	0.586119	0.740636		1.84241	0.282338	NA
BTBD19	-2.26645	7.32e-06	0.000132026		-1.40978	0.00458015	0.0290151		0.85667	0.115521	0.66131
BTBD2	0.291658	0.0990947	0.215681		0.0264333	0.881268	0.934084		-0.265224	0.160764	0.723505
BTBD3	-0.367221	0.339874	0.511099		-0.440425	0.252414	0.440486		-0.0732041	0.858876	0.984807
BTBD6	0.121375	0.64926	0.779234		0.334548	0.209619	0.390499		0.213172	0.454635	0.902221
BTBD7	-0.245359	0.170641	0.319534		-0.121616	0.496354	0.669911		0.123743	0.518668	0.921157
BTBD8	0.536814	0.117189	0.243861		0.521016	0.12835	0.284039		-0.0157974	0.965444	0.997587
BTBD9	0.84781	0.0155994	0.0537253		0.362434	0.30188	0.492508		-0.485376	0.195095	0.756016
BTC	0.445035	0.444314	0.612279		1.14502	0.048359	0.147775		0.699982	0.258406	0.807929
BTD	0.471133	0.135831	0.271219		-0.0788599	0.803151	0.887987		-0.549993	0.1036	0.647167
BTF3	0.27074	0.418404	0.586844		-0.490475	0.142808	0.304646		-0.761214	0.0333692	0.428101
BTF3L4	0.832686	2.42e-06	5.48e-05		0.552481	0.00179449	0.0149739		-0.280205	0.136647	0.692857
BTG1	-0.492623	0.362151	0.533098		0.343596	0.524949	0.693187		0.836219	0.147881	0.710306
BTG2	-1.95265	0.00203931	0.0111619		-2.19124	0.000538346	0.00640742		-0.238585	0.724572	0.968685
BTG3	-0.631556	0.13782	0.274198		-0.405289	0.340439	0.531589		0.226266	0.619368	0.945849
BTG4	-2.04363	0.313484	0.48374		0.81919	0.647696	0.787484		2.86282	0.17683	NA
BTK	-2.09209	0.0120552	0.0441881		-1.87458	0.0242579	0.0926274		0.217506	0.808001	0.981585
BTLA	-3.3682	0.0305507	0.0894399		-1.69581	0.257623	0.446073		1.67239	0.317178	0.846665
BTN1A1	-3.11113	0.0616857	0.151985		-1.97266	0.182699	0.35787		1.13847	0.536274	NA
BTN2A1	-1.01982	0.000115089	0.00118198		-0.444735	0.0909983	0.226622		0.575086	0.0422858	0.478303
BTN2A2	-1.66099	0.00512801	0.0228919		-1.31406	0.0265362	0.0981924		0.346924	0.585509	0.937796
BTN3A1	-1.9311	0.00153408	0.00894816		-1.4945	0.0141333	0.0635846		0.436597	0.503272	0.915444
BTN3A2	-2.24824	0.0001555	0.00148796		-2.8699	1.44e-06	7.23e-05		-0.621656	0.329738	0.856422
BTN3A3	-1.86798	0.0019846	0.0109312		-1.36549	0.0235754	0.0909258		0.502492	0.437136	0.89966
BTNL10	0.891904	0.568997	0.715525		-0.221785	0.892893	0.940624		-1.11369	0.514892	NA
BTNL2	-2.92007	0.0190524	0.0626179		0.69019	0.52301	0.69181		3.61026	0.00567628	0.207554
BTNL3	0	1	NA		1.78652	0.636975	NA		1.65482	0.682914	NA
BTNL8	-3.23868	0.241695	0.406182		-1.43485	0.582463	0.738142		1.80383	0.546147	NA
BTNL9	-0.291853	0.442995	0.610715		1.07304	0.00417938	0.0271379		1.36489	0.000711118	0.0744032
BTRC	0.470145	0.0668588	0.16153		0.401446	0.117715	0.267739		-0.068699	0.801977	0.980701
BUB1	1.66329	0.0785679	0.182556		2.1909	0.020366	0.0817397		0.527616	0.599576	0.941722
BUB1B	1.36375	0.200399	0.357692		2.00048	0.0598895	0.171146		0.636736	0.573489	0.934832
BUB1B-PAK6	-2.57421	0.0323712	0.0936484		-1.01724	0.387662	0.57757		1.55697	0.226816	0.78451
BUB3	0.125297	0.440308	0.608075		0.285436	0.0783265	0.204999		0.160139	0.355632	0.868704
BUD13	-0.652379	0.103248	0.221918		-0.185537	0.641997	0.783169		0.466842	0.275788	0.822531
BUD23	0.647204	0.0693073	0.165829		0.771285	0.0303798	0.108095		0.124081	0.744388	0.971664
BUD31	0.401601	0.27704	0.445782		0.586048	0.112354	0.259867		0.184447	0.63986	0.949028
BVES	-2.78409	0.00126649	0.00768494		-1.41384	0.0990995	0.240507		1.37025	0.138318	0.694281
BYSL	1.38027	2.7e-05	0.000371458		1.0981	0.000854974	0.00880467		-0.28217	0.419147	0.892071
BZW1	0.263976	0.368929	0.539463		0.0224323	0.939155	0.967925		-0.241544	0.441924	0.901524
BZW2	1.48324	0.0147619	0.0514955		1.51071	0.0130138	0.0599473		0.027464	0.966272	0.997781
C10orf105	-1.00543	0.310434	0.480216		-0.402296	0.679916	0.808385		0.603132	0.571024	0.934539
C10orf143	0.207808	0.750895	0.851639		-0.759839	0.24922	0.436807		-0.967647	0.16934	0.732475
C10orf62	0.372134	0.922333	NA		1.13202	0.764656	NA		0.759881	0.851065	NA
C10orf67	-2.00499	0.594332	NA		0.198995	0.956956	NA		2.20398	0.582454	NA
C10orf71	-3.25834	0.380406	NA		-3.2967	0.37483	NA		0	1	NA
C10orf82	-6.2408	0.00110009	0.00686934		-3.38803	0.0411698	0.132559		2.85277	0.161987	0.724234
C10orf88	0.0283864	0.918543	0.954686		0.466253	0.0900741	0.225145		0.437866	0.137585	0.693729
C10orf90	-3.25986	0.380178	NA		-3.29822	0.374605	NA		0	1	NA
C10orf95	0.95991	0.0124153	0.0451876		0.504472	0.190335	0.367295		-0.455438	0.26594	0.816236
C10orf99	-5.73709	0.0725435	0.171942		-5.77545	0.0706567	0.191507		0	1	NA
C11orf1	0.596423	0.39153	0.5621		1.08872	0.117521	0.267604		0.492297	0.507661	0.918463
C11orf16	-2.73349	0.399029	NA		0.954136	0.755734	0.858692		3.68763	0.280005	NA
C11orf21	-3.52346	0.000372885	0.00296425		-2.34333	0.0156547	0.0684777		1.18013	0.268286	0.817377
C11orf24	-0.0673467	0.814247	0.892869		0.189576	0.507782	0.679282		0.256922	0.401573	0.885782
C11orf42	0.561066	0.374872	0.545451		0.77485	0.219142	0.402242		0.213785	0.750065	0.972263
C11orf49	0.0369178	0.923427	0.95726		0.224123	0.559225	0.720039		0.187205	0.648306	0.949514
C11orf52	0.504127	0.35139	0.522362		0.876143	0.104985	0.248715		0.372016	0.519309	0.92137
C11orf53	0.384104	0.844124	0.911784		0.497506	0.798786	0.885768		0.113402	0.956587	0.997284
C11orf54	0.363603	0.293681	0.462654		0.155979	0.652523	0.791244		-0.207624	0.57486	0.934832
C11orf58	0.122679	0.544637	0.69485		0.0186083	0.926798	0.96135		-0.104071	0.630769	0.947459
C11orf65	0.0749434	0.931198	0.962214		0.728858	0.39253	0.581734		0.653914	0.474628	0.906856
C11orf68	-0.311822	0.223404	0.385311		-0.30998	0.226105	0.410548		0.00184182	0.99464	0.999747
C11orf71	0.882407	0.129658	0.262412		1.20728	0.0380272	0.125659		0.324873	0.601052	0.942537
C11orf80	1.23842	0.000439334	0.00337041		1.06434	0.00252784	0.0193577		-0.174078	0.643091	0.949335
C11orf87	-6.80843	0.0017579	0.00994759		-3.17671	0.0962976	0.235433		3.63171	0.121085	0.669641
C11orf91	-4.31714	0.08684	0.196112		-1.42638	0.541931	0.706716		2.89076	0.288535	NA
C11orf94	-0.758163	0.652654	0.781323		-0.0190683	0.990605	0.995369		0.739095	0.681063	NA
C11orf96	-2.15258	0.00164136	0.00946632		-2.06659	0.00250266	0.0191863		0.0859911	0.906426	0.991978
C11orf97	2.01202	0.593463	NA		0	1	NA		-1.91866	0.634489	NA
C11orf98	-1.31439	0.730246	NA		-0.390955	0.918315	NA		0.923434	0.820963	NA
C12orf29	0.590757	0.032515	0.0939923		0.485039	0.079481	0.206866		-0.105718	0.719449	0.967192
C12orf4	-0.675883	0.025628	0.0783926		-0.464299	0.124209	0.277924		0.211584	0.514891	0.920832
C12orf40	0	1	NA		1.05514	0.782215	NA		0.923447	0.820961	NA
C12orf42	-3.77419	0.201631	NA		-2.85076	0.334804	0.526197		0.923437	0.780268	NA
C12orf43	-0.355427	0.149466	0.290687		0.103962	0.670786	0.803357		0.45939	0.0810887	0.602966
C12orf50	1.85255	0.482469	NA		3.07928	0.229119	0.414291		1.22673	0.641826	NA
C12orf54	-0.943236	0.500403	0.659243		-1.88649	0.205699	0.385705		-0.943253	0.561308	NA
C12orf56	1.24116	0.578512	0.722867		-0.176723	0.93738	0.966723		-1.41788	0.553665	0.929176
C12orf57	0.0193375	0.951719	0.974467		-0.358281	0.262156	0.451008		-0.377619	0.268956	0.817987
C12orf60	-0.557165	0.547589	0.697188		1.01211	0.266616	0.455525		1.56927	0.110422	0.656132
C12orf71	-2.43945	0.294229	NA		-0.4792	0.821493	0.899112		1.96025	0.430863	NA
C12orf73	1.07852	9.26e-06	0.000156963		0.924912	0.000148515	0.00249828		-0.153607	0.548721	0.927115
C12orf75	-3.62997	8.46e-06	0.000147671		-3.1961	8.65e-05	0.00165567		0.43387	0.619292	0.945826
C12orf76	0.430347	0.188186	0.342511		0.498559	0.126958	0.281653		0.0682119	0.844659	0.984559
C13orf42	2.01204	0.593459	NA		2.83649	0.444346	NA		0.824453	0.83397	NA
C13orf46	-2.69568	1.23e-05	0.000196415		-2.05717	0.0005406	0.00642293		0.638518	0.346815	0.865395
C14orf119	0.0375873	0.874092	0.929999		-0.110979	0.640216	0.782136		-0.148566	0.558495	0.930497
C14orf132	-2.78786	5.17e-05	0.000620344		-2.41257	0.00045105	0.0056482		0.375291	0.61122	0.944303
C14orf180	-5.14968	0.00552572	0.0242162		-4.7411	0.00773922	0.0416001		0.40858	0.847838	0.984732
C14orf28	-0.0308405	0.920785	0.956175		-0.0382037	0.901937	0.946078		-0.0073632	0.982312	0.999398
C14orf39	1.08719	0.38794	0.558452		0.615858	0.626015	0.771608		-0.471336	0.725271	0.968685
C14orf93	-0.113377	0.820359	0.896722		0.168201	0.73586	0.845438		0.281578	0.597685	0.941175
C15orf39	-1.13838	0.000856185	0.0056729		-0.888924	0.00909358	0.0465793		0.249453	0.49581	0.913728
C15orf40	0.183296	0.502751	0.661389		-0.203896	0.457493	0.638404		-0.387192	0.186574	0.746746
C15orf48	0.198631	0.875032	0.930272		-1.51391	0.231293	0.417296		-1.71254	0.205198	0.764668
C15orf61	1.17121	0.00150069	0.00879301		-0.0496739	0.8938	0.941285		-1.22088	0.00201176	0.134225
C15orf62	-0.51492	0.265654	0.43264		-0.918146	0.049268	0.14971		-0.403226	0.422517	0.895643
C15orf65	1.38464	0.00282342	0.0144555		0.609566	0.196378	0.374841		-0.775072	0.113655	0.658856
C16orf46	0.51626	0.128361	0.260583		-0.492364	0.159016	0.327835		-1.00862	0.00639136	0.217044
C16orf54	-0.69354	0.472893	0.637476		-1.87071	0.0536843	0.158593		-1.17717	0.25632	0.805408
C16orf72	0.370418	0.311509	0.481278		0.435451	0.23411	0.420469		0.065033	0.867958	0.986674
C16orf74	-2.66237	2.42e-05	0.000340452		-2.97851	3.04e-06	0.000128064		-0.316132	0.653216	0.950155
C16orf78	-0.463915	0.902954	NA		-1.46403	0.700398	NA		-1.00011	0.806381	NA
C16orf82	0	1	NA		4.05704	0.268215	NA		3.92532	0.318872	NA
C16orf86	-1.44144	0.0488722	0.127832		-2.33844	0.00171907	0.0144874		-0.897005	0.264836	0.814981
C16orf87	1.9232	0.000601968	0.00431263		1.19907	0.0327214	0.113547		-0.724139	0.225358	0.783139
C16orf89	-3.12876	5.42e-07	1.67e-05		-2.37701	0.000103186	0.00189837		0.751748	0.266884	0.816513
C16orf90	-0.547693	0.760542	0.858574		0.869954	0.609387	0.758951		1.41765	0.450413	NA
C16orf91	0.0608524	0.778045	0.869499		0.194866	0.364406	0.555407		0.134013	0.560443	0.930915
C16orf92	-0.589629	0.877233	NA		1.53827	0.681331	NA		2.1279	0.596038	NA
C16orf95	0.512423	0.324219	0.49492		0.0375714	0.943041	0.970154		-0.474851	0.394203	0.883886
C16orf96	-0.823948	0.576678	0.721284		0.0490281	0.973127	0.986167		0.872976	0.579614	0.937387
C17orf100	0.444361	0.414657	0.583721		-0.274585	0.617334	0.765327		-0.718946	0.219361	0.776863
C17orf107	0.397879	0.369331	0.539811		-0.946412	0.040182	0.130466		-1.34429	0.00595135	0.212075
C17orf113	-0.483183	0.429383	0.597681		-0.1622	0.790189	0.88032		0.320983	0.623751	0.946733
C17orf49	-0.130242	0.706336	0.820922		-0.856455	0.0134511	0.0614651		-0.726213	0.0499887	0.504976
C17orf50	1.56842	0.425693	0.593895		1.3462	0.496298	0.669911		-0.222224	0.912459	NA
C17orf58	1.10341	0.00507615	0.0227156		0.850011	0.0310707	0.109781		-0.253401	0.545719	0.926023
C17orf64	-2.10673	0.319959	NA		-3.04553	0.166142	0.336686		-0.938793	0.705667	NA
C17orf67	-0.789844	0.0555649	0.140669		0.474583	0.240404	0.426534		1.26443	0.00394251	0.177219
C17orf75	0.5749	0.0778509	0.181305		0.563155	0.0841101	0.215165		-0.0117453	0.973061	0.99807
C17orf78	0.0371279	0.976028	0.98739		0.464304	0.703095	0.823614		0.427176	0.743948	NA
C17orf80	-0.38167	0.0968647	0.212		-0.449777	0.0505918	0.152606		-0.0681067	0.782957	0.978837
C17orf97	0.731023	0.256659	0.422443		-0.169549	0.793607	0.882198		-0.900572	0.192181	0.752297
C17orf98	-1.42567	0.707877	NA		-1.46402	0.7004	NA		0	1	NA
C17orf99	-1.42565	0.707882	NA		1.16706	0.752578	NA		2.59271	0.515281	NA
C18orf12	-0.589647	0.877229	NA		-0.627987	0.869318	NA		0	1	NA
C18orf21	0.11837	0.736222	0.842018		-0.105728	0.764077	0.864507		-0.224098	0.551705	0.928705
C18orf25	0.200928	0.452898	0.619912		-0.300417	0.263572	0.452294		-0.501346	0.0806865	0.602966
C18orf32	-0.201401	0.569156	0.71561		-0.411086	0.247389	0.434591		-0.209685	0.582681	0.937652
C18orf54	-0.549801	0.354067	0.525066		0.530408	0.361933	0.553385		1.08021	0.0864086	0.614634
C19orf12	-0.253011	0.313588	0.483827		-0.0902101	0.71903	0.834103		0.162801	0.54446	0.925564
C19orf18	0.805558	0.320345	0.490636		1.43253	0.0756475	0.200504		0.626969	0.464368	0.905188
C19orf25	0.22419	0.507076	0.66516		-0.303691	0.369794	0.560532		-0.527881	0.144572	0.703679
C19orf38	-2.03793	0.0154393	0.0533501		-1.07623	0.193883	0.371947		0.961697	0.287297	0.830955
C19orf44	0.0291986	0.933865	0.963826		0.303267	0.387021	0.577115		0.274069	0.465262	0.905198
C19orf47	-0.5831	0.0991215	0.215711		-0.270005	0.443962	0.627326		0.313094	0.408129	0.887759
C19orf53	0.129932	0.591731	0.733124		0.065415	0.787187	0.878705		-0.0645172	0.803305	0.980853
C19orf54	0.695687	0.0284568	0.0848943		0.595222	0.0610416	0.173674		-0.100465	0.766397	0.976392
C19orf67	0.367823	0.579531	0.723703		0.405026	0.540358	0.705209		0.0372028	0.957609	0.997344
C19orf71	0.767123	0.0223615	0.0706708		0.508938	0.130462	0.287173		-0.258185	0.470746	0.906856
C19orf73	0.750598	0.164305	0.311094		1.09886	0.0396364	0.12925		0.34826	0.534597	0.924743
C19orf81	2.70045	0.018443	0.061052		3.71606	0.00117024	0.0111285		1.0156	0.403337	0.885786
C19orf84	-3.9409	0.133082	NA		-1.52292	0.540463	0.705292		2.41798	0.397578	NA
C19orf85	-0.35263	0.926298	NA		-1.35274	0.722699	NA		-1.00011	0.806381	NA
C1D	-0.192688	0.41366	0.582762		-0.371518	0.115881	0.265313		-0.17883	0.480214	0.908722
C1GALT1	-0.836345	0.0481437	0.126479		-0.224371	0.594604	0.747304		0.611974	0.176454	0.740279
C1GALT1C1	0.649948	0.0137744	0.0488648		0.152445	0.565039	0.723883		-0.497503	0.07785	0.596068
C1GALT1C1L	-3.07676	0.0127469	0.0460799		-4.22516	0.00233562	0.0182115		-1.1484	0.459433	0.903118
C1orf100	0.806634	0.531195	0.684645		0.41269	0.75225	0.856289		-0.393944	0.772579	NA
C1orf105	1.97825	0.515871	NA		4.21066	0.147292	0.310898		2.2324	0.468331	NA
C1orf109	0.750029	0.000119703	0.00121802		0.610376	0.00177392	0.0148362		-0.139653	0.500367	0.914348
C1orf112	0.365181	0.471281	0.636497		1.24397	0.0132181	0.0606796		0.878785	0.100998	0.641658
C1orf115	1.29122	0.00527749	0.0234013		0.952796	0.0395777	0.12914		-0.338425	0.493836	0.913549
C1orf116	1.46806	0.0467998	0.123754		1.78856	0.0154269	0.0677622		0.3205	0.684696	0.958723
C1orf122	0.535744	0.024748	0.0764302		0.0156585	0.947799	0.972622		-0.520085	0.0415954	0.473968
C1orf127	-0.457541	0.733932	0.841029		-0.888937	0.51163	0.682094		-0.431395	0.766637	0.976392
C1orf131	0.478475	0.275123	0.443518		0.777514	0.0756853	0.200537		0.299038	0.522161	0.9217
C1orf146	-0.827813	0.796718	0.881599		-0.189273	0.952592	0.974873		0.638539	0.852708	NA
C1orf158	3.58709	0.329377	NA		0	1	NA		-3.49373	0.376494	NA
C1orf159	-0.0280612	0.929374	0.961111		0.363561	0.249206	0.436807		0.391622	0.246328	0.796157
C1orf162	-1.017	0.0124636	0.0453136		-1.19948	0.00325854	0.0230238		-0.182481	0.677077	0.956569
C1orf167	-1.01561	0.65879	NA		2.01133	0.322683	0.514423		3.02694	0.189858	NA
C1orf174	-0.0576647	0.855009	0.919098		0.0579569	0.854152	0.918488		0.115622	0.731839	0.970032
C1orf185	0	1	NA		1.78652	0.636975	NA		1.65482	0.682914	NA
C1orf189	1.56794	0.338701	NA		-0.422099	0.819655	0.898148		-1.99004	0.282791	NA
C1orf194	1.45598	0.22163	0.383258		1.56293	0.187863	0.364608		0.10695	0.92928	NA
C1orf198	0.142116	0.627451	0.761963		0.562045	0.0547345	0.160683		0.419929	0.179452	0.742217
C1orf21	0.585948	0.372814	0.543462		1.61462	0.0140402	0.0633175		1.02867	0.14322	0.702204
C1orf210	0.537547	0.318788	0.48907		0.543525	0.313394	0.504685		0.00597826	0.991713	0.999654
C1orf216	-0.20786	0.65824	0.786225		-0.517018	0.271751	0.461113		-0.309158	0.538981	0.924778
C1orf226	1.71011	0.00246492	0.0129883		1.53186	0.00670025	0.0377328		-0.178248	0.767205	0.976392
C1orf35	0.200145	0.599026	0.738758		0.75387	0.0473456	0.145465		0.553725	0.173013	0.736495
C1orf43	1.20852	0.000279525	0.00236054		0.887662	0.00761969	0.0412332		-0.320856	0.366655	0.873164
C1orf50	-0.0683412	0.751123	0.85184		-0.159994	0.458655	0.639383		-0.0916525	0.692322	0.96084
C1orf52	0.185988	0.507069	0.66516		0.37755	0.177537	0.35098		0.191562	0.522146	0.9217
C1orf53	0.610113	0.332949	0.503789		0.482202	0.445212	0.628116		-0.127911	0.848347	0.984732
C1orf54	-2.8209	1.53e-06	3.78e-05		-2.57891	1.02e-05	0.000334001		0.24199	0.703256	0.963396
C1orf56	0.752559	0.0703706	0.16788		0.431712	0.300022	0.490415		-0.320847	0.469896	0.906856
C1orf74	0.455536	0.169817	0.318431		0.290526	0.382714	0.573274		-0.165011	0.640867	0.949028
C1QA	-2.88592	0.00479288	0.021802		-2.70585	0.00817452	0.0432724		0.180068	0.869266	0.987009
C1QB	-2.44302	0.0115254	0.0427964		-2.11964	0.0283684	0.102858		0.323378	0.754473	0.972855
C1QBP	1.08412	0.00372708	0.017932		0.076577	0.837866	0.908962		-1.00754	0.0117042	0.284985
C1QC	-2.39123	0.0128909	0.0464889		-2.09175	0.0295925	0.106112		0.299477	0.770842	0.977119
C1QL1	-7.38042	1.28e-08	8.43e-07		-6.21776	8.39e-07	4.77e-05		1.16266	0.407562	0.887489
C1QL2	-3.67472	0.321354	NA		-3.71308	0.316336	0.507852		0	1	NA
C1QL3	-1.44945	0.132228	0.266146		-1.68535	0.0815302	0.210641		-0.235898	0.822109	0.983236
C1QL4	-4.28631	0.0522959	0.134648		-2.63335	0.196977	0.375352		1.65296	0.489097	NA
C1QTNF1	-3.21816	4.95e-07	1.55e-05		-2.42279	0.000149299	0.00250897		0.795367	0.245624	0.796157
C1QTNF12	0.599154	0.431955	0.600088		1.23287	0.100285	0.242235		0.633719	0.424259	0.896827
C1QTNF2	-2.0085	0.0103687	0.0395221		-2.28975	0.0035949	0.0245608		-0.281251	0.740466	0.971494
C1QTNF3	0.430905	0.610326	0.748202		1.5251	0.0710939	0.192267		1.09419	0.22572	0.783514
C1QTNF4	-1.94696	0.0318382	0.092391		-2.14892	0.0181487	0.0755329		-0.201962	0.83727	0.984559
C1QTNF6	-0.0502851	0.9176	0.954307		0.15132	0.755377	0.858422		0.201605	0.697965	0.961664
C1QTNF7	-2.24569	0.00513523	0.0229056		-2.39912	0.00281466	0.0208403		-0.153428	0.858821	0.984807
C1QTNF8	-1.55953	0.676599	NA		-2.55965	0.493604	NA		-1.00012	0.806379	NA
C1QTNF9	0.209466	0.850117	0.916197		-0.789069	0.493695	0.667682		-0.998535	0.41481	NA
C1QTNF9B	4.03878	0.00416233	0.0195801		4.45705	0.00153112	0.0133915		0.41827	0.761218	0.974324
C1R	-2.39952	7.79e-05	0.000861839		-2.37676	9.1e-05	0.00172097		0.0227625	0.97204	0.99807
C1RL	-1.5722	0.00137937	0.00824583		-1.42809	0.00365304	0.0248655		0.144114	0.784144	0.978837
C1S	-2.50331	2.45e-07	9.03e-06		-2.67423	3.52e-08	3.4e-06		-0.170923	0.741806	0.971627
C2	-2.79779	NA	NA		-0.19934	NA	NA		2.59845	NA	NA
C20orf141	-2.82076	0.449213	NA		-0.207002	0.954419	NA		2.61376	0.511758	NA
C20orf144	1.71191	0.0872165	0.196703		1.37143	0.172945	0.345298		-0.340482	0.743364	0.971627
C20orf173	1.86419	0.503271	NA		2.10296	0.446838	NA		0.238773	0.933349	NA
C20orf202	-0.359005	0.777046	0.869228		-0.469285	0.71224	0.82976		-0.11028	0.936146	NA
C20orf203	-0.836478	0.240594	0.40466		-0.324848	0.637642	0.780485		0.51163	0.505965	0.917325
C20orf204	0.0476672	0.943535	0.969811		1.2343	0.0612911	0.174143		1.18663	0.0937081	0.627897
C20orf27	-0.178439	0.688737	0.808023		-0.00398757	0.992855	0.996513		0.174452	0.714156	0.965221
C20orf85	0.573677	0.864255	NA		-2.3192	0.505415	NA		-2.89288	0.432322	NA
C20orf96	0.0341466	0.944293	0.970288		0.106431	0.827529	0.902967		0.0722848	0.889947	0.98932
C21orf58	0.957391	0.0299054	0.0880808		1.58769	0.000300749	0.00419434		0.630302	0.177	0.741344
C21orf62	-1.17665	0.0605056	0.150016		-1.80012	0.00600306	0.0348764		-0.62347	0.388189	0.881659
C21orf91	-0.514787	0.0374403	0.104751		-0.52067	0.0352499	0.119425		-0.00588334	0.982405	0.999398
C22orf15	-1.79389	0.0510722	0.13226		-4.39892	0.000720817	0.00782038		-2.60503	0.0602691	0.546685
C22orf23	-0.913346	0.0263516	0.0800815		-0.773829	0.0596064	0.170597		0.139517	0.751691	0.972263
C22orf31	-1.9454	0.408798	0.578425		1.4481	0.499451	0.672756		3.3935	0.168556	NA
C22orf39	-0.200663	0.466212	0.631698		-0.540293	0.0501434	0.151746		-0.33963	0.249798	0.797749
C22orf42	-3.88943	0.0896478	0.200233		-5.7904	0.0144259	0.0645232		-1.90097	0.478239	NA
C2CD2	0.0431581	0.908836	0.949912		-0.134795	0.720685	0.835391		-0.177953	0.658845	0.951905
C2CD2L	0.800232	0.0588479	0.147097		0.230307	0.587206	0.741401		-0.569925	0.20809	0.765095
C2CD3	0.446811	0.248429	0.41409		1.26462	0.00106568	0.0104641		0.817808	0.0476231	0.495373
C2CD4A	-4.1188	0.000942019	0.00609639		-2.05737	0.0556308	0.162608		2.06143	0.124114	0.675126
C2CD4B	-3.10097	0.00105015	0.00662252		-2.53137	0.00635335	0.0363858		0.569605	0.581583	0.937652
C2CD4C	-0.494674	0.515557	0.672959		-0.386296	0.610221	0.759627		0.108378	0.89487	0.98963
C2CD4D	1.03933	0.0398231	0.109563		0.374225	0.463725	0.643749		-0.6651	0.217117	0.774847
C2CD5	0.133985	0.597021	0.737411		0.144726	0.567896	0.725781		0.010741	0.968371	0.99807
C2CD6	-0.0315945	0.969113	0.983628		0.707535	0.3758	0.566018		0.73913	0.390019	0.882269
C2orf15	0.710956	0.068956	0.165297		0.688038	0.0783793	0.20501		-0.0229187	0.95544	0.997284
C2orf16	-1.00031	0.317038	0.487467		0.0838103	0.932344	0.964575		1.08413	0.309725	0.843103
C2orf42	0.248593	0.312344	0.482268		0.0629005	0.798967	0.885824		-0.185693	0.480769	0.909044
C2orf49	-0.284192	0.225937	0.388182		-0.289623	0.217115	0.399868		-0.00543109	0.982784	0.999398
C2orf50	-0.344563	0.706428	0.820951		-0.119874	0.895087	0.941877		0.224689	0.818794	0.982584
C2orf66	-2.394	0.0395612	0.109079		-0.216344	0.824115	0.900698		2.17765	0.0761038	NA
C2orf68	0.152214	0.608035	0.746499		0.584427	0.0486387	0.148251		0.432213	0.172601	0.736103
C2orf69	0.872257	0.0032796	0.016236		0.441758	0.137907	0.29786		-0.430499	0.173598	0.736495
C2orf72	3.21777	3.8e-05	0.00048498		4.10278	1.49e-07	1.16e-05		0.885012	0.287618	0.831081
C2orf73	-1.41816	0.418672	0.587121		-0.762828	0.652971	0.791618		0.655336	0.73025	NA
C2orf74	0.275385	0.541091	0.692113		-0.0346803	0.93881	0.967687		-0.310066	0.520336	0.921372
C2orf76	0.469151	0.142169	0.280035		0.109507	0.733356	0.844092		-0.359644	0.2929	0.833896
C2orf78	0	1	NA		1.05514	0.782215	NA		0.923447	0.820961	NA
C2orf80	-0.589639	0.877231	NA		0.333801	0.930313	NA		0.923441	0.820962	NA
C2orf81	0.636707	0.0285356	0.0850499		0.355723	0.222827	0.406889		-0.280984	0.364747	0.872893
C2orf83	-0.589647	0.877229	NA		-0.627987	0.869318	NA		0	1	NA
C2orf88	-3.42276	0.000134005	0.00132522		-1.57121	0.0753582	0.199895		1.85156	0.0535358	0.518253
C2orf92	0.318479	0.61446	0.751208		0.908983	0.148561	0.31277		0.590504	0.379589	0.879288
C3	-2.40051	0.00557227	0.024375		-1.0609	0.22045	0.403771		1.33961	0.147916	0.710306
C3AR1	-1.4902	0.0155387	0.0535722		-1.02174	0.0963661	0.23546		0.468455	0.477672	0.907523
C3orf14	1.46913	0.00580899	0.025151		0.930459	0.0810649	0.209856		-0.53867	0.342916	0.863385
C3orf18	-1.24188	0.0546467	0.138924		-1.64515	0.0110311	0.0533518		-0.40327	0.560866	0.930969
C3orf20	-0.143627	0.795642	0.88117		0.221508	0.686493	0.812828		0.365135	0.536581	0.924743
C3orf22	3.64809	0.0115918	0.0429753		2.72832	0.0612111	0.17401		-0.91977	0.520975	0.9217
C3orf33	0.724861	0.0218173	0.0693747		-0.00983	0.975561	0.987015		-0.734691	0.0303561	0.414153
C3orf38	-0.0880621	0.749233	0.850571		-0.033521	0.903069	0.946663		0.0545411	0.85324	0.984807
C3orf49	-0.309063	0.764896	0.861139		0.428362	0.667896	0.801827		0.737425	0.498746	NA
C3orf52	1.47555	0.0346316	0.098606		0.433361	0.537225	0.702966		-1.04219	0.162193	0.724234
C3orf56	-1.81567	0.630693	NA		-1.85402	0.623499	NA		0	1	NA
C3orf62	0.341575	0.342867	0.51399		0.400673	0.265553	0.454148		0.0590983	0.87774	0.988272
C3orf70	-2.18038	0.00288979	0.0146979		-1.64561	0.0241933	0.0924644		0.534771	0.495348	0.913629
C3orf80	-0.169211	0.8257	0.899819		0.0571357	0.94064	0.968811		0.226347	0.782897	0.978837
C3orf84	-2.12425	0.567905	NA		-3.12437	0.400894	NA		-1.00013	0.806378	NA
C3orf86	-5.07019	0.0132665	0.0475014		-2.35945	0.198618	0.377225		2.71074	0.228578	NA
C4A	-3.10378	0.000721031	0.00497797		-1.40564	0.124551	0.278393		1.69815	0.0836084	0.606875
C4B	-2.75854	NA	NA		-1.86529	NA	NA		0.893247	NA	NA
C4BPA	-4.42508	0.00881087	0.0347869		-1.66315	0.234916	0.421188		2.76193	0.124119	0.675126
C4BPB	-2.46491	0.37565	NA		-1.50998	0.577152	0.733171		0.954939	0.754869	NA
C4orf19	-8.32443	4.6e-10	5.2e-08		-3.06904	1.24e-05	0.000382078		5.25539	0.000153891	0.0335634
C4orf3	-0.913823	0.0436162	0.117077		-0.972839	0.0317146	0.111084		-0.0590163	0.903033	0.991421
C4orf33	-2.26564	5.34e-05	0.000636659		-1.06937	0.0500223	0.151511		1.19627	0.0470888	0.492946
C4orf36	-0.382181	0.373807	0.544573		-0.555748	0.198017	0.376696		-0.173567	0.709342	0.963739
C4orf45	-2.56991	0.491634	NA		-2.60827	0.485199	NA		0	1	NA
C4orf46	0.0149695	0.966571	0.982769		0.196939	0.580249	0.736552		0.181969	0.633234	0.948254
C4orf47	1.83827	0.00090358	0.00590542		1.5949	0.00412626	0.0269701		-0.243366	0.669443	0.954602
C4orf48	-0.540697	0.384308	0.555078		-0.01397	0.982038	0.990769		0.526727	0.427919	0.896861
C4orf50	-3.18042	0.0113788	0.0423788		-3.29631	0.00881365	0.0455489		-0.115891	0.932309	0.993974
C4orf51	0.372144	0.914965	NA		2.79982	0.401012	NA		2.42768	0.498248	NA
C4orf54	-2.95859	0.163155	0.309377		-1.23017	0.521729	0.690815		1.72842	0.453788	NA
C5	0.681423	0.0629591	0.15441		0.356272	0.332031	0.523592		-0.32515	0.405916	0.887375
C5AR1	-1.06114	0.134611	0.269597		-1.21665	0.0864351	0.219117		-0.155513	0.837922	0.984559
C5AR2	-1.46828	0.109884	0.232344		-0.90069	0.319797	0.511511		0.567587	0.566601	0.93259
C5orf15	0.614246	0.0711708	0.169252		0.115221	0.735247	0.845156		-0.499025	0.170346	0.732939
C5orf22	0.919694	0.0353697	0.100229		0.697231	0.110892	0.257792		-0.222463	0.633465	0.948254
C5orf24	0.82177	0.0252512	0.0775786		-0.195643	0.594806	0.747446		-1.01741	0.00960636	0.253136
C5orf34	-1.20153	0.000801909	0.00540765		-0.0232963	0.945146	0.971401		1.17824	0.00201839	0.134225
C5orf46	-3.3238	0.0388349	0.107544		-0.938001	0.509861	0.680855		2.3858	0.163776	NA
C5orf49	1.8064	0.00133878	0.00805558		1.28696	0.0226485	0.0881359		-0.51944	0.384436	0.879522
C5orf51	0.64228	0.281361	0.450228		0.706043	0.236163	0.422293		0.063763	0.920122	0.992306
C5orf52	-1.75711	0.339336	0.510687		-0.879883	0.614815	0.763276		0.877229	0.660006	NA
C5orf58	-0.977923	0.784987	NA		-3.86276	0.296871	0.487584		-2.88484	0.467804	NA
C5orf63	0.950854	0.123971	0.254262		0.501563	0.418272	0.604604		-0.449291	0.495707	0.913703
C6	-3.10121	0.100473	0.217194		-4.60093	0.0180257	0.0752001		-1.49972	0.474025	0.906856
C6orf118	2.14154	0.322324	0.492618		-2.85815	0.241257	0.427465		-4.99968	0.0464219	NA
C6orf120	0.694604	0.0274604	0.082526		0.393298	0.212339	0.394174		-0.301306	0.370568	0.874998
C6orf132	0.409331	0.46773	0.633097		-0.139724	0.804336	0.888568		-0.549055	0.362356	0.872371
C6orf136	0.689199	0.0248824	0.0767319		0.42631	0.1662	0.336686		-0.26289	0.422396	0.895594
C6orf141	-1.98973	0.189914	0.344474		1.8871	0.198635	0.377225		3.87683	0.0159903	0.324561
C6orf15	3.95472	0.278964	NA		0.333811	0.930311	0.963363		-3.62091	0.356546	NA
C6orf163	-0.0169807	0.97651	0.987499		-0.110607	0.848462	0.915225		-0.0936258	0.880384	0.988272
C6orf201	1.59683	0.11624	0.242558		1.81593	0.0736322	0.196768		0.219105	0.837957	0.984559
C6orf226	0.77088	0.0693404	0.165829		0.339276	0.425262	0.610205		-0.431604	0.341029	0.862651
C6orf47	0.0981634	0.687774	0.807408		-0.0970643	0.691508	0.816362		-0.195228	0.455318	0.902465
C6orf52	1.39142	0.0998975	0.216688		0.852538	0.314688	0.506216		-0.538879	0.549476	0.927446
C6orf58	-2.29894	0.522307	NA		-0.174823	0.960367	NA		2.12411	0.580965	NA
C6orf62	0.273514	0.260229	0.426578		0.369319	0.12841	0.284124		0.095805	0.712143	0.965221
C6orf89	0.205468	0.395884	0.566454		0.030266	0.900502	0.945142		-0.175202	0.498348	0.914011
C7	-2.57038	0.0104354	0.0396941		-3.30777	0.000983103	0.00986549		-0.737398	0.492023	0.912507
C7orf25	0.288776	0.339559	0.510836		0.56981	0.058979	0.169289		0.281034	0.383304	0.879288
C7orf26	0.178007	0.497063	0.65615		0.233334	0.37322	0.563852		0.0553269	0.843413	0.984559
C7orf31	-2.24189	0.0016212	0.00935983		-1.88234	0.00764589	0.0412957		0.359548	0.640772	0.949028
C7orf50	0.45271	0.269365	0.437176		0.506409	0.216604	0.399195		0.0536989	0.902435	0.991343
C7orf57	-1.26227	0.706553	NA		1.64654	0.604538	0.755293		2.90881	0.406304	NA
C7orf61	-0.941033	0.298063	0.467508		1.27775	0.124515	0.278351		2.21878	0.0180458	0.340745
C8A	2.5629	0.39788	0.568374		4.95866	0.0912777	0.227088		2.39575	0.433217	NA
C8G	-0.506614	0.491669	0.651758		-0.0692591	0.923807	0.959366		0.437355	0.579332	0.937387
C8orf33	0.891899	0.0796007	0.184254		0.767884	0.131261	0.288352		-0.124015	0.819564	0.982648
C8orf34	1.98295	0.00644317	0.0272197		1.13429	0.120179	0.271388		-0.848665	0.273201	0.820895
C8orf37	1.00682	0.0239227	0.0744938		0.45837	0.306437	0.497349		-0.548453	0.248454	0.797243
C8orf44-SGK3	0.331757	0.446001	0.613683		0.209613	0.631127	0.775321		-0.122144	0.792544	0.979759
C8orf48	-1.98452	0.0837908	0.191173		-1.78954	0.112919	0.26072		0.194981	0.879629	NA
C8orf58	-1.2423	0.00103731	0.00657163		-0.684847	0.0673333	0.18486		0.557448	0.17109	0.734497
C8orf74	0	1	NA		1.78652	0.636975	NA		1.65482	0.682914	NA
C8orf76	0.633867	0.300565	0.469957		0.761329	0.212655	0.394537		0.127462	0.844124	0.984559
C8orf82	1.1369	0.03405	0.0973405		1.0603	0.0480827	0.147056		-0.0765963	0.893699	0.98963
C8orf88	-3.77456	0.000128721	0.00128449		-3.4553	0.000365704	0.00483663		0.319262	0.770552	0.976912
C8orf89	0.735932	0.552615	0.701211		0.543097	0.662438	0.797705		-0.192835	0.883257	NA
C9	-1.7747	0.634271	NA		-2.77482	0.456996	NA		-1.00012	0.806378	NA
C9orf116	1.78223	0.00148596	0.0087377		2.20573	7.93e-05	0.00155462		0.423496	0.468641	0.906661
C9orf131	0.604424	0.470833	0.636048		1.12337	0.172634	0.344962		0.518949	0.549872	0.927541
C9orf135	-1.65092	0.638317	NA		-2.65104	0.45037	NA		-1.00012	0.794909	NA
C9orf152	1.72313	0.00116299	0.00718074		1.83626	0.000537406	0.00640224		0.113131	0.841611	0.984559
C9orf153	3.99514	0.173497	NA		3.3474	0.257995	0.446369		-0.647738	0.829252	NA
C9orf163	1.8512	0.0123758	0.045086		1.57505	0.0340917	0.116769		-0.276149	0.7175	0.965962
C9orf24	-2.84911	1.04e-05	0.000172754		-2.39314	0.000125343	0.00219598		0.455965	0.528505	0.922977
C9orf40	-0.227372	0.526667	0.681		0.0585209	0.869874	0.928654		0.285893	0.456447	0.902569
C9orf43	1.47534	0.0525485	0.135026		1.63179	0.0314062	0.110527		0.156449	0.8413	0.984559
C9orf47	-1.28625	0.198159	0.354903		-1.56985	0.117976	0.268098		-0.2836	0.793677	0.979759
C9orf50	-2.38222	0.0423443	0.114654		0.232384	0.818526	0.897722		2.6146	0.0338415	0.430415
C9orf57	-1.26512	0.74019	NA		-1.30346	0.732616	NA		0	1	NA
C9orf64	0.412689	0.129683	0.262421		-0.534737	0.0519757	0.155697		-0.947426	0.00123402	0.10442
C9orf72	-0.560822	0.189776	0.344299		-1.38282	0.00129639	0.0119709		-0.821993	0.0740411	0.582522
C9orf78	-0.0755123	0.664027	0.790645		-0.239986	0.167967	0.338802		-0.164474	0.377207	0.878451
C9orf85	0.165139	0.511848	0.669785		-0.261734	0.302518	0.493168		-0.426873	0.115166	0.660251
CA1	1.25913	0.584913	0.72773		5.0185	0.0160352	0.0695653		3.75937	0.0865162	NA
CA10	-1.93742	0.577226	NA		1.11904	0.737412	NA		3.05647	0.401656	NA
CA11	-2.62155	5.72e-05	0.000675122		-2.25544	0.000513957	0.00620903		0.366104	0.601343	0.942537
CA12	-1.79761	0.00283096	0.0144833		-2.67236	1.19e-05	0.000372257		-0.874749	0.183197	0.746555
CA13	1.37672	0.130809	0.264014		3.49478	0.000117883	0.00209131		2.11806	0.0282776	0.405774
CA14	-3.47111	5.4e-05	0.000642908		-3.015	0.000361451	0.00479163		0.45611	0.628457	0.946997
CA2	-0.467732	0.513094	0.670808		1.2037	0.0869884	0.219842		1.67144	0.0274759	0.400277
CA3	-2.20743	0.0477723	0.125762		0.663379	0.54875	0.71187		2.87081	0.0158902	0.324561
CA4	-0.869613	0.573899	0.719248		-4.06916	0.0111287	0.053681		-3.19954	0.0611678	0.547828
CA5A	-1.26512	0.74019	NA		-1.30346	0.732616	NA		0	1	NA
CA5B	-0.0688135	0.816635	0.89422		0.0699572	0.813289	0.894306		0.138771	0.661846	0.952181
CA6	-4.23517	0.222988	NA		-4.27354	0.218831	0.40194		0	1	NA
CA7	-1.09874	0.534048	0.68693		-4.30613	0.0332398	0.114827		-3.20739	0.140783	NA
CA8	-3.13231	0.00545592	0.0239802		-6.18307	1.76e-07	1.33e-05		-3.05076	0.0157768	0.323616
[truncated: 16,263 more rows]

## Sheet: PC vs. P
gene
A4GALT
ABCA1
ABCA3
ABCA7
ABCB1
ABCB4
ABCB6
ABCC11
ABCC12
ABCC3
ABCC4
ABCC6
ABCC8
ABCC9
ABCG2
ABCG4
ABHD1
ABHD11
ABHD2
ABI3
ABO
ABTB1
ACACA
ACACB
ACADSB
ACAP1
ACAT1
ACE
ACE2
ACER2
ACHE
ACLY
ACOT11
ACOX2
ACP4
ACP7
ACSBG1
ACSF2
ACSL4
ACSM1
ACSS1
ACSS3
ACTA1
ACTA2
ACTB
ACTC1
ACTG2
ACTL10
ACTL6A
ACTN1
ACTR3B
ACVRL1
ACY3
ADA
ADA2
ADAD2
ADAM19
ADAM2
ADAM22
ADAM23
ADAM33
ADAM7
ADAM8
ADAM9
ADAMTS10
ADAMTS5
ADAMTS9
ADAMTSL2
ADAMTSL4
ADCY10
ADCY3
ADCY4
ADCY5
ADCY7
ADCYAP1R1
ADD2
ADGRA2
ADGRB3
ADGRE1
ADGRE2
ADGRE3
ADGRE5
ADGRF1
ADGRG3
ADGRG5
ADGRG6
ADGRL3
ADHFE1
ADIPOR1
ADIRF
ADM2
ADM5
ADORA2B
ADPRH
ADPRM
ADRA1B
ADRA1D
ADRA2B
ADRA2C
ADRB1
ADRB2
ADRB3
AEBP1
AFDN
AFF2
AGAP1
AGAP2
AGBL2
AGER
AGPAT4
AGT
AHCY
AHDC1
AHNAK2
AHR
AIF1
AIF1L
AIFM1
AIM2
AIMP2
AJAP1
AJUBA
AK1
AK4
AK5
AKAP6
AKAP7
AKIRIN2
AKNA
AKR1B1
AKR1C2
ALAD
ALB
ALCAM
ALDH18A1
ALDH1A1
ALDH1A2
ALDH1A3
ALDH1L2
ALDH3A1
ALDH3B1
ALDH3B2
ALDH6A1
ALG14
ALG3
ALG8
ALOX15
ALOX15B
ALOX5
ALOX5AP
ALPK1
ALPL
ALS2CL
ALX4
AMACR
AMER2
AMH
AMIGO2
AMOTL2
AMPD3
AMPH
AMT
ANGPT1
ANGPTL1
ANGPTL2
ANK2
ANKDD1A
ANKFN1
ANKK1
ANKRD33B
ANKRD35
ANKRD44
ANKRD45
ANKRD50
ANKRD53
ANKRD6
ANKRD65
ANO1
ANO2
ANO4
ANO5
ANO6
ANO9
ANP32E
ANTXR1
ANTXR2
ANXA1
ANXA2
ANXA2R
ANXA6
ANXA8
ANXA8L1
AOAH
AOC1
AOC3
AOPEP
AOX1
AP1AR
AP1M2
APBB1
APBB1IP
APLF
APLN
APOBEC3A
APOBEC3B
APOBEC3C
APOBEC3D
APOBEC3F
APOBEC3G
APOBR
APOC2
APOL1
APOL3
APOL6
APOO
APTX
AQP1
AQP11
AQP2
AQP5
AQP9
ARAP1
ARAP3
ARFGEF1
ARHGAP10
ARHGAP15
ARHGAP20
ARHGAP22
ARHGAP23
ARHGAP24
ARHGAP25
ARHGAP26
ARHGAP30
ARHGAP31
ARHGAP32
ARHGAP36
ARHGAP39
ARHGAP4
ARHGAP9
ARHGDIB
ARHGDIG
ARHGEF1
ARHGEF10L
ARHGEF17
ARHGEF19
ARHGEF2
ARHGEF25
ARHGEF26
ARHGEF28
ARHGEF3
ARHGEF35
ARHGEF37
ARHGEF4
ARHGEF40
ARHGEF6
ARHGEF9
ARID5A
ARL11
ARL4C
ARL4D
ARL6IP1
ARL9
ARMC1
ARMC3
ARMCX1
ARMCX4
ARMH4
ARNTL2
ARPC1B
ARRDC2
ARRDC3
ARSI
ART5
ASB2
ASCL2
ASGR1
ASIP
ASPA
ASS1
ASXL3
ATAD2
ATAD3C
ATCAY
ATF7IP2
ATG16L2
ATG5
ATOH1
ATOH8
ATP10D
ATP11B
ATP13A3
ATP1A2
ATP1A4
ATP1B1
ATP1B2
ATP2A3
ATP2B4
ATP2C1
ATP6AP1L
ATP6V0A4
ATP6V0B
ATP6V0E2
ATP6V1C1
ATP6V1E2
ATP8A1
ATP8A2
ATP8B3
ATRNL1
AVL9
AVPI1
AVPR2
AXL
AZIN1
B2M
B3GALNT1
B3GALT2
B3GALT5
B3GALT6
B3GALT9
B3GNT3
B3GNT8
B3GNT9
B4GALNT1
B4GALNT4
B4GALT3
BACH2
BAIAP2
BAIAP2L1
BAIAP3
BAMBI
BANK1
BATF
BATF3
BBOX1
BBS4
BCAN
BCAT2
BCL11A
BCL11B
BCL2A1
BDH1
BDH2
BDKRB2
BEND4
BEND5
BEST1
BHLHA15
BHLHE41
BHMT2
BICD1
BIK
BIN1
BIN2
BIN3
BIRC3
BLK
BMERB1
BMP1
BMP2
BMP4
BMP7
BMPR1B
BNC2
BNIP3
BNIPL
BOC
BOLA3
BOP1
BPHL
BPIFB1
BPIFB2
BPNT2
BRI3BP
BRINP1
BSPRY
BST2
BTBD19
BTG2
BTK
BTN2A1
BTN2A2
BTN3A1
BTN3A2
BTN3A3
BVES
BYSL
C10orf82
C11orf21
C11orf80
C11orf87
C11orf96
C12orf73
C12orf75
C13orf46
C14orf132
C14orf180
C15orf39
C15orf61
C15orf65
C16orf74
C16orf87
C16orf89
C17orf58
C1GALT1C1L
C1orf115
C1orf162
C1orf226
C1orf43
C1orf54
C1QA
C1QB
C1QBP
C1QC
C1QL1
C1QTNF1
C1QTNF2
C1QTNF7
C1QTNF9B
C1R
C1RL
C1S
C2CD4A
C2CD4B
C2orf72
C2orf88
C3
C3orf14
C3orf22
C3orf70
C3orf86
C4A
C4BPA
C4orf19
C4orf33
C4orf47
C4orf50
C5orf34
C5orf49
C7
C7orf31
C8orf34
C8orf58
C8orf88
C9orf116
C9orf152
C9orf163
C9orf24
CA11
CA12
CA14
CA8
CA9
CAB39L
CABP4
CACFD1
CACHD1
CACNA1A
CACNA1C
CACNA2D1
CACNA2D3
CACNA2D4
CACNB4
CACNG4
CADM1
CALD1
CALHM2
CALHM6
CALML3
CALML6
CALR
CAMK1D
CAMK1G
CAMK2B
CAMK2G
CAMK2N2
CAMKK2
CAND2
CANT1
CANX
CAPG
CAPN13
CAPN6
CAPNS2
CARD11
CARD16
CARD17
CARD9
CARMIL2
CARMIL3
CASKIN1
CASP1
CASP10
CASP4
CASP5
CASQ1
CATSPERB
CAV1
CAV2
CAVIN1
CAVIN3
CBLN4
CBS
CBWD1
CBX2
CBX3
CBX4
CBX7
CBX8
CC2D2A
CCBE1
CCDC102A
CCDC110
CCDC112
CCDC136
CCDC160
CCDC169
CCDC178
CCDC181
CCDC184
CCDC186
CCDC194
CCDC27
CCDC3
CCDC34
CCDC40
CCDC60
CCDC69
CCDC8
CCDC80
CCDC82
CCDC83
CCDC85A
CCDC86
CCDC88A
CCDC88B
CCDC89
CCDC92B
CCK
CCKBR
CCL19
CCL2
CCL20
CCL21
CCL23
CCL28
CCL3
CCL4
CCL4L2
CCL5
CCM2L
CCN1
CCN4
CCNB1
CCNB3
CCND2
CCND3
CCNE2
CCNG2
CCNI2
CCNJL
CCR1
CCR2
CCR4
CCR5
CCR6
CCSER1
CCT2
CCT3
CCT5
CCT8
CD14
CD177
CD19
CD1D
CD2
CD200
CD207
CD22
CD226
CD247
CD248
CD274
CD300A
CD300C
CD300E
CD300H
CD37
CD3D
CD3E
CD3G
CD4
CD40
CD40LG
CD44
CD48
CD5
CD52
CD53
CD58
CD59
CD6
CD69
CD70
CD74
CD79A
CD79B
CD86
CD8A
CD8B
CD96
CD99L2
CDA
CDC14A
CDC25B
CDC25C
CDC42EP1
CDC42EP3
CDC42EP4
CDC42EP5
CDCA7L
CDCP1
CDH22
CDH23
CDH26
CDH3
CDHR3
CDIN1
CDIP1
CDK1
CDK5R1
CDK7
CDKN2AIPNL
CDO1
CDRT1
CDS1
CEACAM1
CEACAM20
CEACAM21
CEACAM3
CEACAM4
CEACAM6
CEACAM7
CEBPB
CECR2
CELF2
CEND1
CENPN
CENPX
CEP126
CEP162
CEP70
CEP83
CEP85L
CERCAM
CERK
CERS4
CES1
CES3
CFAP157
CFAP221
CFAP300
CFAP43
CFAP53
CFAP61
CFAP65
CFAP69
CFAP73
CFAP99
CFB
CFD
CFI
CFL2
CFP
CFTR
CGAS
CGB7
CGNL1
CGREF1
CH25H
CHAD
CHD1L
CHD5
CHD9
CHDH
CHGA
CHGB
CHL1
CHMP4C
CHN1
CHP2
CHRDL2
CHRNA4
CHRNA7
CHST11
CHST15
CHST3
CHST6
CHST7
CHST9
CIB2
CIBAR1
CISH
CITED4
CKM
CKMT2
CLCA2
CLCA4
CLCN3
CLDN1
CLDN10
CLDN11
CLDN3
CLDN4
CLDN5
CLDN7
CLEC17A
CLEC1A
CLEC2B
CLEC3A
CLEC3B
CLEC4E
CLEC9A
CLECL1
CLIC3
CLIC4
CLIC6
CLIP2
CLIP3
CLIP4
CLMP
CLSTN2
CLSTN3
CLU
CMIP
CMTM3
CMTM4
CMTM7
CMYA5
CNGA1
CNKSR3
CNN1
CNN2
CNN3
CNPY4
CNR1
CNR2
CNRIP1
CNTFR
CNTN1
CNTN2
CNTN4
CNTNAP1
CNTNAP2
CNTNAP3C
CNTRL
COA7
COBLL1
COL10A1
COL11A1
COL13A1
COL14A1
COL16A1
COL17A1
COL18A1
COL19A1
COL22A1
COL23A1
COL27A1
COL28A1
COL4A2
COL4A3
COL4A4
COL4A6
COL5A1
COL5A3
COL6A1
COL6A2
COL6A3
COL7A1
COL8A2
COL9A1
COL9A3
COLEC12
COLGALT2
COMP
COPB2
COPG1
COPS5
COPZ2
COQ10A
COQ8A
CORO1A
CORO1B
CORO1C
CORO2B
COTL1
COX17
COX5A
COX7A1
CP
CPA6
CPAMD8
CPEB1
CPEB3
CPED1
CPLX1
CPM
CPNE2
CPNE3
CPNE4
CPNE5
CPNE6
CPNE7
CPNE8
CPQ
CPT1C
CPT2
CPVL
CPXM1
CR1
CRABP1
CRABP2
CRACR2A
CRB3
CREB3L4
CRELD2
CRIP1
CRIP3
CRISP3
CRISPLD2
CRLF1
CROCC2
CRYAB
CRYBG2
CSF1
CSF1R
CSF2RB
CSF3R
CSKMT
CSMD3
CSPG4
CSPG5
CSPP1
CSRNP3
CSRP1
CSRP2
CST7
CSTA
CTAGE15
CTAGE4
CTF1
CTIF
CTNNA3
CTNND2
CTSC
CTSE
CTSG
CTSS
CTSW
CTTNBP2
CTXN1
CX3CL1
CX3CR1
CXADR
CXCL1
CXCL12
CXCL13
CXCL17
CXCL2
CXCL3
CXCL5
CXCL6
CXCL8
CXCR2
CXCR3
CXCR4
CXCR5
CYB561
CYB5R2
CYBA
CYBB
CYBRD1
CYCS
CYGB
CYP11A1
CYP21A2
CYP24A1
CYP26B1
CYP27A1
CYP27C1
CYP2J2
CYP2S1
CYP3A5
CYP4B1
CYP4F11
CYP4F12
CYP4F22
CYS1
CYSLTR1
CYTH4
CYTIP
DAAM2
DACT1
DACT2
DACT3
DAP3
DAPK2
DAPK3
DAPL1
DAPP1
DARS2
DBNDD1
DBNDD2
DBT
DCAF12L2
DCAF13
DCAF6
DCBLD2
DCHS1
DCLK1
DCLRE1A
DCN
DCXR
DDAH1
DDB2
DDI2
DDIT4L
DDN
DDO
DDR2
DDRGK1
DDX21
DDX58
DECR1
DEFB1
DENND2A
DENND2B
DENND2D
DENND3
DEPDC7
DEPP1
DERA
DERL1
DES
DGKA
DGKE
DGKG
DGKH
DGKZ
DGLUCY
DHCR24
DHCR7
DHRS11
DHRS13
DHRS7
DHTKD1
DIAPH3
DIO1
DIO3
DIPK1A
DIPK2B
DIRAS2
DIRAS3
DIXDC1
DKK1
DKK3
DLEC1
DLG4
DLGAP2
DLGAP3
DLK2
DLL1
DLX1
DLX2
DLX3
DMBT1
DMKN
DMPK
DNAAF1
DNAAF3
DNAAF8
DNAAF9
DNAH14
DNAH5
DNAH7
DNAI4
DNAJB4
DNAJB5
DNAJC10
DNAJC19
DNALI1
DNASE1L2
DNASE2
DNM1
DNMT3B
DOC2B
DOCK10
DOCK11
DOCK2
DOCK8
DOK1
DOK2
DOK3
DOK4
DOK7
DOP1B
DPCD
DPEP2
DPT
DPY19L1
DPYD
DPYSL2
DPYSL3
DRAM1
DRAXIN
DRD1
DRD2
DRD5
DRP2
DSC2
DSC3
DSCAML1
DSCC1
DSE
DSG3
DSP
DST
DTNA
DTWD2
DTX4
DUOX1
DUOX2
DUOXA1
DUOXA2
DUS4L
DUSP1
DUSP15
DUSP16
DUSP19
DUSP2
DUSP26
DUSP3
DUSP5
DUSP6
DYNC1I1
DYNLT2B
DYSF
DZANK1
DZIP1
DZIP1L
E2F5
EARS2
EBF1
EBF2
EBF4
EBI3
ECHDC1
ECI2
ECM1
ECM2
ECRG4
ECSCR
ECT2
ECT2L
EDAR
EDEM3
EDN3
EDNRA
EDNRB
EEF1AKMT4
EEF1E1
EEFSEC
EFCAB1
EFCAB5
EFCAB6
EFEMP2
EFHC2
EFHD1
EFHD2
EFNA2
EFNA3
EFNA5
EFNB1
EFNB3
EFS
EGFL6
EGFLAM
EGR1
EGR3
EHBP1L1
EHD2
EID3
EIF2A
EIF2AK1
EIF2AK4
EIF3E
EIF3H
EIF4A1
EIF4G1
EIF5A2
EIF5AL1
ELANE
ELAPOR2
ELAVL2
ELAVL3
ELF1
ELF4
ELF5
ELFN1
ELFN2
ELL2
ELMO1
ELMOD1
ELOC
ELOVL2
ELOVL3
ELOVL5
ELOVL7
EMC2
EMID1
EMILIN1
EMILIN3
EMP3
EN2
ENDOD1
ENG
ENO2
ENOPH1
ENOX1
ENTPD3
ENTPD5
EOGT
EOMES
EPAS1
EPB41L2
EPB41L3
EPB41L4B
EPCAM
EPHA10
EPHA2
EPHA3
EPHA5
EPHA6
EPHA7
EPHB1
EPHB2
EPHX3
EPRS1
EPS8
EPSTI1
ERAP1
ERAP2
ERBB3
ERGIC1
ERI2
ERLIN2
ERN2
ERO1B
ERP27
ERV3-1
ERVH48-1
ERVMER34-1
ESPNL
ESRP1
ESRP2
ETNK2
ETS1
ETS2
ETV4
ETV5
ETV6
ETV7
EVA1A
EVA1B
EVA1C
EVC2
EVI2B
EVPLL
EVX1
EVX2
EXO5
EXOC3L4
EXOC6
EXOSC5
EXTL1
EXTL2
EYA4
F10
F12
F2RL1
F5
F7
FABP12
FABP3
FABP5
FAIM2
FAM102B
FAM107A
FAM110C
FAM110D
FAM114A2
FAM117B
FAM124A
FAM126A
FAM131B
FAM13C
FAM149A
FAM151B
FAM153B
FAM155A
FAM155B
FAM162A
FAM162B
FAM163A
FAM167B
FAM171B
FAM174B
FAM178B
FAM181B
FAM184A
FAM189A1
FAM20A
FAM210B
FAM217B
FAM222A
FAM227A
FAM227B
FAM228A
FAM229B
FAM234B
FAM3B
FAM53A
FAM78A
FAM83B
FAM83H
FAM91A1
FAS
FASLG
FASN
FASTKD5
FAT1
FAT2
FAT4
FAXDC2
FBLIM1
FBLL1
FBLN1
FBLN2
FBN2
FBP2
FBXL22
FBXO15
FBXO17
FBXO2
FBXO25
FBXO32
FBXO43
FBXO45
FCAR
FCER1G
FCER2
FCGR1A
FCGRT
FCHO1
FCHSD1
FCHSD2
FCMR
FCN1
FCRL2
FCRL3
FCRL6
FCRLA
FECH
FER1L5
FERMT1
FERMT2
FERMT3
FES
FEZ1
FGD2
FGD3
FGD5
FGF1
FGF10
FGF11
FGF2
FGF7
FGFBP1
FGFRL1
FGL2
FGR
FH
FHAD1
FHL1
FHL2
FHL3
FHOD3
FICD
FILIP1L
FJX1
FKBP3
FKBP4
FKBP7
FLI1
FLNA
FLNB
FLNC
FLRT2
FLRT3
FLT3LG
FLT4
FLVCR1
FLVCR2
FMN2
FMNL1
FMNL3
FMO5
FMOD
FNBP1
FNBP1L
FNDC1
FNDC10
FNDC5
FOLH1
FOLR1
FOS
FOSB
FOXA1
FOXA2
FOXB2
FOXD1
FOXD4
FOXE1
FOXF1
FOXI1
FOXI2
FOXJ1
FOXN4
FOXP3
FOXRED2
FPR1
FPR2
FREM2
FRK
FRMD6
FRMPD1
FRMPD2
FRMPD4
FRRS1L
FSCN2
FSD1
FST
FTCDNL1
FUOM
FUT2
FUT3
FUT4
FUT7
FXYD1
FXYD5
FXYD6
FYB1
FYN
FZD10
FZD6
FZD7
G0S2
GAB3
GABRB3
GABRE
GABRG3
GABRP
GADD45A
GADD45B
GADD45G
GAL3ST2
GAL3ST4
GALK1
GALK2
GALM
GALNT14
GALNT3
GALNT5
GALNT6
GALNT7
GALNT9
GART
GAS1
GAS6
GATA3
GATA5
GATA6
GBGT1
GBP1
GBP2
GBP3
GBP4
GBP5
GCK
GCLM
GCNT1
GCNT4
GDF10
GDF11
GDF15
GDF5
GDF7
GDF9
GDPD1
GDPD3
GFI1
GFPT1
GFPT2
GFRA1
GFRA2
GGACT
GGCT
GGPS1
GGTA1
GHRHR
GIMAP1
GIMAP2
GIMAP4
GIMAP6
GIMAP7
GIMAP8
GIPC2
GIPR
GJA1
GJB1
GJB3
GJB4
GJB5
GJC1
GJC2
GJD3
GLB1L3
GLI2
GLI3
GLIPR1
GLIS1
GLIS2
GLRX
GLT1D1
GLT8D2
GLUD1
GLUL
GLYATL1
GLYATL1B
GLYATL2
GMFG
GMIP
GMNC
GMPR
GMPS
GNAI1
GNAI2
GNAL
GNAO1
GNAZ
GNB3
GNG11
GNG13
GNL3
GNLY
GNPNAT1
GNPTAB
GOLGB1
GOLM1
GOLPH3
GPAT3
GPC4
GPC6
GPHN
GPI
GPLD1
GPM6B
GPR132
GPR141
GPR143
GPR153
GPR156
GPR158
GPR160
GPR161
GPR162
GPR173
GPR174
GPR18
GPR183
GPR25
GPR55
GPR62
GPR65
GPR68
GPR85
GPR87
GPRASP1
GPRC5B
GPRIN3
GPSM3
GPT2
GPX2
GPX3
GPX7
GPX8
GRAMD1B
GRAP
GRAP2
GREM2
GRHL2
GRID1
GRIK2
GRIK4
GRIK5
GRK4
GRK5
GRM6
GRPEL1
GSDMC
GSDMD
GSDME
GSN
GSS
GSTA2
GSTM1
GSTM2
GSTM3
GSTM4
GSTM5
GSTP1
GSTT2B
GSTZ1
GTF2H2
GTF2IRD2
GTPBP6-2
GUCY2C
GUCY2D
GVQW3
GXYLT2
GYPC
GYPE
GZMA
GZMB
GZMH
GZMK
GZMM
H1-2
H1-4
H2AC15
H2AC17
H2AW
H2BC12
H2BC15
H2BC5
H2BC6
H2BU1
H3C12
H4C5
H4C8
HAAO
HACD1
HACD2
HACD3
HACD4
HAMP
HAND2
HAPLN2
HAS2
HAUS8
HCAR3
HCK
HCLS1
HCN2
HCST
HDDC3
HDX
HEATR4
HEBP2
HECTD4
HECW1
HEG1
HEPACAM2
HEPH
HES6
HEXA
HGH1
HGSNAT
HHEX
HHIP
HHIPL1
HIC1
HID1
HIF3A
HINT1
HIPK2
HIPK4
HIVEP1
HIVEP3
HJURP
HK3
HKDC1
HLA-A
HLA-B
HLA-DMB
HLA-DOA
HLA-DOB
HLA-DPA1
HLA-DPB1
HLA-DQA1
HLA-DQB1
HLA-DQB2
HLA-DRA
HLA-DRB1
HLA-DRB5
HLA-E
HLCS
HLF
HLTF
HM13
HMCN2
HMG20A
HMG20B
HMGB3
HOMER1
HOOK1
HOPX
HOXA9
HOXB2
HOXB3
HOXB4
HOXC4
HOXC5
HOXC6
HOXC9
HOXD10
HOXD11
HOXD12
HOXD13
HOXD9
HP
HPCA
HPCAL4
HPD
HPN
HPX
HR
HRH1
HRH2
HS3ST3A1
HS3ST3B1
HS6ST2
HS6ST3
HSD11B1
HSD17B13
HSD17B14
HSD17B4
HSP90AA1
HSP90AB1
HSP90B1
HSPA12B
HSPA4L
HSPA5
HSPA8
HSPA9
HSPB2
HSPB6
HSPB7
HSPB8
HSPD1
HSPE1
HSPG2
HSPH1
HTATIP2
HTR1A
HUNK
HVCN1
HYAL1
HYDIN
HYOU1
HYPK
IARS2
ICA1
ICAM1
ICAM2
ICAM5
ICOS
ID1
ID2
ID3
ID4
IER2
IER3
IER5
IER5L
IFFO1
IFI16
IFI27L2
IFI35
IFI44
IFIT1
IFIT3
IFIT5
IFITM1
IFITM10
IFITM2
IFITM3
IFNAR2
IGDCC4
IGF2
IGFBP2
IGFBP3
IGFBP4
IGFBP6
IGSF1
IGSF3
IGSF8
IGSF9B
IKBIP
IKBKE
IKZF1
IKZF3
IL10
IL10RA
IL13RA2
IL15
IL15RA
IL16
IL17B
IL18
IL18RAP
IL1B
IL1RN
IL22RA1
IL27RA
IL2RA
IL2RB
IL32
IL33
IL36RN
IL3RA-2
IL4R
IL6R
IL6ST
IL7R
ILK
IMPA1
IMPDH2
INAVA
INF2
INKA1
INKA2
INMT
INPP1
INPP5B
INPP5D
INSM1
INSRR
INSYN1
INSYN2B
INTS6L
INTS8
IP6K3
IPO4
IQANK1
IQCA1
IQCG
IQCH
IQGAP3
IQSEC3
IRAG1
IRAG2
IRAK2
IRAK3
IRF2
IRF8
IRS1
ISG20
ISL1
ISL2
ISLR
ISM2
ISYNA1
ITGA2
ITGA2B
ITGA3
ITGA4
ITGA5
ITGA7
ITGA9
ITGAL
ITGAM
ITGB1BP2
ITGB2
ITGB3
ITGB4
ITGB5
ITGB6
ITGB7
ITGB8
ITGBL1
ITIH5
ITK
ITM2A
ITPKA
ITPR1
ITPRIP
ITPRIPL1
JAK2
JAK3
JAKMIP2
JAKMIP3
JAM2
JAM3
JAML
JAZF1
JCAD
JDP2
JHY
JPH1
JPH2
JPH4
JPT2
JUNB
KANK2
KANK3
KANK4
KCNA3
KCNAB1
KCNAB2
KCNC4
KCND1
KCNE3
KCNE5
KCNG1
KCNH3
KCNH4
KCNIP1
KCNIP3
KCNJ15
KCNJ8
KCNK15
KCNK5
KCNK6
KCNMA1
KCNMB1
KCNMB2
KCNMB4
KCNN3
KCNN4
KCNQ3
KCNQ4
KCNQ5
KCNS2
KCP
KCTD17
KCTD3
KCTD8
KDELR2
KDF1
KIAA0040
KIAA0319
KIAA0319L
KIAA0513
KIAA0895
KIAA1210
KIAA1614
KIAA1755
KICS2
KIF14
KIF20A
KIF21B
KIF26B
KIF3B
KIF4A
KIF7
KIF9
KIFC3
KIRREL1
KISS1R
KL
KLF12
KLF15
KLF2
KLF8
KLHDC7B
KLHDC9
KLHL13
KLHL14
KLHL33
KLHL35
KLHL5
KLHL6
KLHL8
KLK12
KLK14
KLK15
KLK5
KLRB1
KLRD1
KNSTRN
KPNA1
KPNA5
KRT13
KRT14
KRT15
KRT16
KRT17
KRT18
KRT19
KRT222
KRT23
KRT4
KRT5
KRT6A
KRT7
KRT8
KSR1
KY
KYNU
L2HGDH
L3MBTL4
LACC1
LACTB2
LAG3
LAIR1
LAMA3
LAMA4
LAMB1
LAMB2
LAMB3
LAMB4
LAMC2
LAMP3
LAMTOR2
LAPTM5
LARGE1
LARP1
LARS1
LARS2
LASP1
LAT
LAT2
LAX1
LAYN
LBH
LCA5L
LCAT
LCK
LCLAT1
LCN10
LCN2
LCNL1
LCP2
LDB2
LDB3
LDHB
LEFTY1
LEO1
LEPR
LETM1
LGALS1
LGALS3
LGALS3BP
LGALS4
LGALS7B
LGALS9B
LGI2
LGI3
LGR6
LHB
LHFPL2
LHFPL6
LIF
LIG3
LILRA1
LILRA6
LILRB2
LILRB3
LIMD2
LIME1
LIMS2
LINGO2
LIPC
LIPE
LIPG
LIX1
LIX1L
LMCD1
LMLN
LMO2
LMO4
LMOD1
LMX1B
LNX1
LOC101929805
LOC102723382
LOC102724788
LOC102724813
[truncated: 2,006 more rows]

## Sheet: M_PC vs. P
gene
A1BG
A2M
AARD
ABCA3
ABCB1
ABCC3
ABCC4
ABCC6
ABCG2
ABCG4
ABHD11
ABHD2
ABO
ABR
ACAA2
ACACA
ACACB
ACAD8
ACAD9
ACAP1
ACE
ACHE
ACLY
ACMSD
ACO1
ACOT11
ACOX2
ACOX3
ACP3
ACP4
ACP7
ACSBG1
ACSF2
ACSL4
ACSM1
ACSS1
ACSS3
ACTA1
ACTA2
ACTB
ACTC1
ACTG2
ACTL10
ACTN1
ACTN2
ACVR2B
ACVRL1
ADA
ADAD2
ADAM2
ADAM21
ADAM33
ADAMTS5
ADAMTSL4
ADAMTSL5
ADARB2
ADCY5
ADCY7
ADCYAP1R1
ADGRA2
ADGRB2
ADGRD1
ADGRE1
ADGRE2
ADGRE3
ADGRE5
ADGRF1
ADGRG3
ADGRG5
ADIRF
ADM2
ADM5
ADORA3
ADPRH
ADPRHL1
ADRA1A
ADRA1D
ADRA2B
ADRB1
AFDN
AFF2
AFF3
AGAP1
AGMO
AGPAT4
AGR3
AIMP2
AJUBA
AK1
AKAP1
AKAP7
AKNA
AKR1D1
AKR7A3
ALAD
ALB
ALCAM
ALDH1A1
ALDH1A2
ALDH2
ALDH3A1
ALDH3B2
ALG14
ALG1L2
ALG3
ALG6
ALG8
ALOX15
ALOX15B
ALOX5
ALPK2
ALS2CL
AMACR
AMER2
AMH
AMPD3
ANAPC5
ANGPT1
ANGPTL1
ANGPTL2
ANGPTL3
ANK2
ANKK1
ANKRD33B
ANKRD34B
ANKRD35
ANKRD36C
ANKRD44
ANKRD45
ANKRD53
ANKRD61
ANKRD65
ANLN
ANO5
ANO6
ANTXR2
ANXA1
ANXA2
ANXA6
ANXA8
ANXA8L1
AOC1
AOC3
AOPEP
AOX1
AP1M2
AP1S1
APBB1
APOB
APOBEC3C
APOBEC3D
APOBEC3F
APOBEC3G
APOBEC3H
APOF
APOL1
APOL3
APOL4
APOL6
AQP2
AQP5
AQP9
ARAP1
ARAP3
ARFGEF1
ARHGAP10
ARHGAP20
ARHGAP23
ARHGAP25
ARHGAP28
ARHGAP36
ARHGAP9
ARHGDIB
ARHGDIG
ARHGEF10L
ARHGEF25
ARHGEF26
ARHGEF4
ARHGEF6
ARID5A
ARL10
ARL11
ARL4C
ARL4D
ARL6IP1
ARMC12
ARMC3
ARMCX1
ARMH4
ARRB1
ARRDC3
ARSB
ARSJ
ART5
ASB2
ASNS
ASPM
ASPN
ASS1
ASXL3
ATAD2
ATAD3C
ATAD5
ATCAY
ATF3
ATG5
ATG9B
ATP11A
ATP11B
ATP13A3
ATP1A2
ATP1B2
ATP2A3
ATP2B4
ATP6V1A
ATP8A1
ATP8A2
ATRNL1
AURKA
AVPI1
AVPR2
B2M
B3GALNT1
B3GALT2
B3GALT5
B3GALT6
B3GALT9
B3GNT8
B3GNT9
B4GALNT4
BAIAP2
BAIAP2L1
BAIAP3
BANK1
BAZ1A
BBS12
BCAP29
BCL11A
BCL11B
BDH1
BDH2
BEND4
BEND5
BEST3
BHLHA15
BHLHE41
BHMT2
BICD1
BIK
BIN1
BIN2
BIN3
BIRC3
BIRC5
BLK
BMERB1
BMP1
BMP2
BMP8A
BMP8B
BMPER
BMPR1B
BNIP3
BOP1
BPHL
BPIFB1
BRCA1
BRCC3
BRIP1
BRSK1
BST2
BTBD19
BTG2
BTN3A2
BTNL9
BYSL
C11orf80
C11orf96
C12orf75
C13orf46
C14orf132
C14orf180
C16orf74
C16orf86
C16orf89
C19orf81
C1GALT1C1L
C1orf162
C1orf226
C1orf54
C1QA
C1QL1
C1QTNF1
C1QTNF2
C1QTNF7
C1QTNF9B
C1R
C1RL
C1S
C21orf58
C21orf62
C22orf15
C2CD3
C2CD4B
C2orf72
C4orf19
C4orf47
C4orf50
C7
C7orf31
C8orf88
C9orf116
C9orf152
C9orf24
C9orf72
CA11
CA12
CA13
CA14
CA8
CABP4
CACFD1
CACHD1
CACNA1A
CACNA1D
CACNA1G
CACNA2D1
CACNA2D3
CACNA2D4
CACNB4
CADM1
CALD1
CALHM2
CALHM6
CALML3
CAMK1D
CAMK1G
CAMK2B
CAMK2G
CAMK4
CAMKK2
CAND2
CANT1
CAPG
CAPN6
CAPN8
CAPNS2
CARD16
CARD19
CARD9
CARMIL2
CASKIN1
CASP1
CASP6
CATSPER1
CAV1
CAV2
CAVIN1
CAVIN2
CAVIN3
CBLL1
CBR3
CBS
CBX2
CBX3
CBX4
CBX7
CBX8
CCDC110
CCDC115
CCDC136
CCDC138
CCDC14
CCDC141
CCDC15
CCDC160
CCDC178
CCDC181
CCDC191
CCDC3
CCDC34
CCDC40
CCDC69
CCDC78
CCDC8
CCDC80
CCDC83
CCDC85A
CCDC85C
CCDC86
CCDC88A
CCDC89
CCDC92B
CCK
CCL14
CCL2
CCL20
CCL23
CCL28
CCL3
CCL4
CCL5
CCN1
CCN6
CCNB2
CCNB3
CCND2
CCNE2
CCNF
CCNJL
CCR2
CCR5
CCR6
CCT2
CCT3
CD14
CD177
CD19
CD1C
CD1D
CD2
CD200
CD207
CD209
CD22
CD247
CD248
CD300A
CD300E
CD300H
CD300LG
CD3D
CD3E
CD3G
CD40
CD40LG
CD48
CD5
CD52
CD53
CD59
CD6
CD69
CD79A
CD79B
CD82
CD8A
CD8B
CD8B2
CD96
CDC20
CDC25A
CDC25C
CDC42EP3
CDC42EP4
CDC42EP5
CDC6
CDC73
CDCA2
CDCA3
CDCA5
CDCA8
CDH10
CDH15
CDH22
CDH23
CDH26
CDH3
CDIN1
CDK1
CDK6
CDKN2A
CDKN2C
CDKN3
CDO1
CEACAM21
CEACAM3
CEACAM4
CEACAM5
CEACAM6
CELSR3
CEMIP
CEND1
CENPA
CENPE
CENPF
CENPI
CENPM
CENPN
CENPU
CENPX
CEP126
CEP83
CEP85L
CERK
CERS2
CERS4
CES1
CFAP221
CFAP300
CFAP43
CFAP45
CFAP65
CFAP73
CFAP77
CFAP91
CFAP92
CFAP99
CFB
CFD
CFH
CFL2
CFP
CGAS
CGB7
CGNL1
CGREF1
CH25H
CHAD
CHD1L
CHD6
CHDH
CHGA
CHMP4C
CHMP7
CHODL
CHRDL1
CHRDL2
CHRM2
CHRNA4
CHRNA5
CHST11
CHST7
CHST9
CIB2
CIBAR1
CIT
CITED4
CKM
CKMT2
CKS2
CLBA1
CLCA2
CLCA4
CLDN11
CLDN3
CLDN4
CLDN5
CLDN8
CLEC2B
CLEC3A
CLEC3B
CLEC4E
CLEC4F
CLECL1
CLIC3
CLIC6
CLIP2
CLIP3
CLIP4
CLMP
CLN5
CLU
CLVS2
CMIP
CMTM7
CNGA1
CNN1
CNN2
CNRIP1
CNTFR
CNTN1
CNTN4
CNTNAP1
CNTRL
COBLL1
COL10A1
COL11A1
COL12A1
COL13A1
COL16A1
COL17A1
COL1A1
COL22A1
COL23A1
COL27A1
COL28A1
COL4A3
COL4A4
COL4A6
COL6A1
COL6A2
COL7A1
COL9A1
COMMD6
COMP
COPG1
COPS5
COPZ2
COQ10A
CORO1A
COX17
COX6A1
COX7A1
CP
CPA3
CPA6
CPAMD8
CPEB2
CPED1
CPM
CPNE2
CPNE5
CPNE6
CPNE7
CPNE8
CPQ
CPT1C
CPVL
CPXM1
CR1
CRABP2
CRB3
CREB3L4
CRHBP
CRIP3
CRISP3
CRISPLD2
CRLF1
CRLS1
CRMP1
CRYAB
CRYGD
CSF1
CSF1R
CSF2RB
CSF3
CSKMT
CSMD3
CSPG5
CSPP1
CSRP1
CSRP2
CST2
CST6
CST7
CSTA
CSTF2
CTAGE15
CTAGE4
CTF1
CTIF
CTSC
CTSE
CTSG
CTSH
CTSS
CTSW
CTU1
CX3CL1
CXCL1
CXCL12
CXCL14
CXCL17
CXCL2
CXCL5
CXCL6
CXCR2
CXCR3
CXCR5
CYB561
CYB5D2
CYBA
CYBRD1
CYGB
CYLD
CYP24A1
CYP27A1
CYP2J2
CYP2S1
CYP2U1
CYP3A4
CYP3A5
CYP4B1
CYP4F12
CYS1
CYSLTR1
CYSRT1
CYTH4
CYTIP
CYTL1
DAAM2
DAB2IP
DACT2
DACT3
DAPK2
DAPL1
DAPP1
DARS2
DBF4
DBI
DBNDD1
DBNDD2
DCAF13
DCAF6
DCHS1
DCLRE1A
DCN
DCXR
DDB2
DDIAS
DDN
DDR2
DDX19A
DDX55
DEFB1
DEGS2
DENND2B
DES
DGKA
DGKG
DGKQ
DGLUCY
DHCR24
DHCR7
DHTKD1
DIO1
DIO3
DIPK2B
DIRAS2
DISC1
DIXDC1
DKC1
DKK1
DLG2
DLG4
DLGAP2
DLK2
DLL1
DLL3
DLX1
DLX2
DMBT1
DMKN
DNAAF3
DNAAF8
DNAAF9
DNAH10
DNAH14
DNAH5
DNAH7
DNAI4
DNAJB4
DNAJB5
DNAJC19
DNAJC2
DNAL1
DNASE1
DNASE1L2
DOC2B
DOCK2
DOCK4
DOK2
DOK4
DOP1B
DPCD
DPEP1
DPT
DPYD
DPYS
DPYSL2
DPYSL3
DRAM1
DRAXIN
DRD1
DRD2
DRD5
DSC3
DSCAML1
DSE
DSG3
DSP
DST
DTL
DTNA
DTX4
DUOX1
DUOX2
DUOXA1
DUOXA2
DUS4L
DUSP1
DUSP15
DUSP2
DUSP26
DUSP28
DUSP3
DUSP5
DUSP8
DYNC1I1
DYTN
E2F1
E2F5
E2F8
EARS2
EBF2
EBF4
EBI3
ECHS1
ECI2
ECM1
ECM2
ECRG4
ECT2
EDAR
EDEM3
EDN3
EEF1AKMT4
EEFSEC
EFCAB10
EFCAB6
EFEMP1
EFEMP2
EFHD2
EFNA2
EFNA5
EFNB1
EFNB3
EFS
EGF
EGFLAM
EGR1
EGR3
EHBP1L1
EHD2
EID3
EIF2AK1
EIF3B
EIF4G1
ELANE
ELAVL2
ELAVL3
ELF4
ELF5
ELL2
ELMOD1
ELOC
ELOVL2
EME1
EMID1
EMILIN1
EMILIN2
EMILIN3
EML5
EML6
EMP3
EN2
ENPP2
EOGT
EPAS1
EPCAM
EPHA2
EPHA3
EPHA6
EPHA8
EPHB1
EPHX3
EPM2A
ERAP1
ERBB3
ERCC6L
ERGIC1
ERN2
ERO1B
ERVFRD-1
ERVH48-1
ERVMER34-1
ESPL1
ESPNL
ESRP1
ESRP2
ETNK2
ETS2
ETV5
ETV7
EVA1C
EVC2
EVX2
EXO1
EXOC3L4
EXOC6
EYA1
EYA4
EZH2
F10
F2RL3
F5
F7
FABP3
FABP5
FAIM2
FAM102B
FAM107A
FAM110D
FAM111B
FAM124A
FAM126A
FAM135A
FAM136A
FAM151A
FAM151B
FAM153B
FAM155A
FAM162A
FAM162B
FAM166C
FAM167A
FAM174B
FAM178B
FAM20A
FAM217B
FAM222A
FAM227A
FAM229B
FAM53A
FAM71D
FAM71E1
FAM83B
FAM83H
FAM86B2
FARSB
FAS
FASLG
FASN
FAT2
FAT4
FAXDC2
FBLIM1
FBLN1
FBLN2
FBN2
FBP2
FBXL16
FBXL18
FBXO17
FBXO2
FBXO32
FBXO43
FBXO45
FBXW8
FCAR
FCER1A
FCER2
FCGRT
FCHO1
FCHSD2
FCMR
FCN1
FCRL6
FEN1
FER1L5
FERMT2
FES
FEZ1
FGD3
FGD5
FGF10
FGF2
FGF7
FGFBP1
FGFR1
FGFR4
FGFRL1
FGR
FHAD1
FHL1
FHL2
FHOD3
FICD
FILIP1L
FKBP4
FKBP5
FLI1
FLNA
FLNC
FLRT2
FLRT3
FLT3LG
FMO5
FNBP1
FNBP1L
FNDC1
FNDC10
FNDC4
FNDC5
FOLR2
FOS
FOSB
FOXA1
FOXA2
FOXB2
FOXC1
FOXD1
FOXD4
FOXE1
FOXF1
FOXF2
FOXI1
FOXI2
FOXJ1
FOXL1
FOXM1
FOXQ1
FOXRED2
FPR1
FRMD6
FRMPD1
FRMPD4
FRRS1L
FSD1
FTCDNL1
FUT1
FUT2
FXYD1
FXYD6
FYB2
FZD10
FZD4
FZD7
G0S2
GAB3
GABRD
GABRE
GABRP
GAL3ST1
GAL3ST2
GALNT14
GALNT3
GALNT5
GALNT7
GALNT9
GANC
GAS1
GATA3
GATA5
GATA6
GBGT1
GBP1
GBP2
GBP3
GBP4
GBP5
GBP6
GCFC2
GCK
GCNT1
GCNT2
GCNT4
GCSAML
GDF10
GDF15
GDF9
GDPD4
GET4
GFI1
GFI1B
GFOD1
GFPT2
GGACT
GGCT
GGTA1
GHRHR
GIMAP1
GIMAP6
GIMAP7
GIMAP8
GINS2
GIPC2
GIPR
GJB1
GJB3
GJB4
GJB5
GJD3
GLB1L2
GLI3
GLIPR1
GLIS1
GLIS2
GLRB
GLRX
GLRX2
GLT1D1
GLT8D2
GLYATL1
GLYATL1B
GMFG
GMNC
GMPR
GMPS
GNAI1
GNAI2
GNAL
GNAO1
GNAZ
GNB2
GNB3
GNB5
GNG11
GNG13
GNL3
GNLY
GNPNAT1
GOLGA4
GOLGA7B
GOLGB1
GPAT3
GPBAR1
GPLD1
GPM6A
GPR132
GPR156
GPR160
GPR162
GPR173
GPR174
GPR179
GPR183
GPR55
GPR62
GPR87
GPRASP1
GPRC5B
GPSM3
GPT2
GPX2
GPX3
GPX7
GRAP2
GRB14
GREM2
GRHL2
GRIA3
GRID1
GRIK1
GRIK5
GRK4
GRK5
GSDMD
GSK3B
GSN
GSPT2
GSTM2
GSTM4
GSTM5
GSTZ1
GTSE1
GUCY2C
GUCY2D
GVQW3
GYPC
GYPE
GZMA
GZMB
GZMH
GZMK
GZMM
H1-4
H2AC17
H2AW
H2AZ1
H2BC12
H2BU1
H3-2
H4C8
HAAO
HACD1
HACD2
HACD4
HAO2
HAPLN2
HAS2
HAUS1
HCAR3
HCK
HCLS1
HCST
HDAC9
HDC
HEBP2
HECTD4
HEPH
HES6
HEXA
HHAT
HHIP
HHIPL1
HIC1
HID1
HIF3A
HILPDA
HIPK2
HIVEP1
HJURP
HK3
HLA-A
HLA-B
HLA-DOB
HLA-DRB1
HLA-DRB5
HLA-E
HLCS
HMCN1
HMG20A
HMG20B
HMGB3
HMGCLL1
HMGXB3
HMMR
HNMT
HOXA9
HOXB2
HOXC11
HOXC13
HOXC4
HOXC5
HOXC6
HOXC9
HOXD10
HOXD11
HOXD12
HOXD13
HOXD9
HPCA
HPCAL4
HPGD
HPN
HPX
HR
HRH1
HRH2
HS3ST3A1
HS3ST3B1
HS6ST1
HS6ST2
HSD11B1
HSPA2
HSPA4L
HSPB2
HSPB6
HSPB7
HSPB8
HSPD1
HSPE1
HTR2A
HTR2B
HVCN1
IBSP
ICA1
ICAM1
ICAM4
ICAM5
ID1
ID2
ID3
IER3
IER5
IFFO1
IFI16
IFI27L2
IFI35
IFITM1
IFITM2
IFITM3
IFNAR2
IFNG
IGDCC3
IGF2
IGF2BP2
IGFBP4
IGFBP6
IGFN1
IGSF1
IGSF8
IKZF1
IKZF3
IL11RA
IL13RA2
IL15
IL15RA
IL16
IL17B
IL18
IL18RAP
IL1B
IL1R2
IL22RA1
IL27RA
IL2RA
IL2RB
IL32
IL33
IL36RN
IL4R
IL5RA
IL6ST
IL7R
ILK
IMPA1
IMPDH2
INHBA
INKA1
INKA2
INMT
INPP1
INPP4B
INPP5B
INPP5D
INSM1
INSRR
INSYN1
INSYN2A
INSYN2B
INTS6L
IPO4
IQANK1
IQCA1
IQCG
IQGAP3
IQSEC3
IRAG1
IRAG2
IRAK1
IRAK3
IRX4
ISL1
ISL2
ISM2
ITGA3
ITGA7
ITGA8
ITGA9
ITGAL
ITGB2
ITGB4
ITGB6
ITGB7
ITGBL1
ITM2A
ITM2B
ITPKA
ITPR1
ITPRIPL1
JAK2
JAK3
JAKMIP1
JAKMIP3
JAM2
JAM3
JAML
JAZF1
JDP2
JHY
JPH1
JPH2
JPH4
JPT2
JUNB
KANK1
KANK2
KANK4
KATNIP
KCNAB1
KCNB1
KCNC4
KCND1
KCND2
KCNE3
KCNE5
KCNH3
KCNH4
KCNH8
KCNIP1
KCNIP3
KCNJ15
KCNK12
KCNK15
KCNK6
KCNMB1
KCNMB2
KCNN3
KCNN4
KCNQ2
KCNQ5
KCNS2
KCP
KCTD17
KCTD3
KCTD8
KDELR2
KIAA0319L
KIAA0513
KIAA0895
KIAA1614
KICS2
KIF11
KIF14
KIF15
KIF18B
KIF20A
KIF2C
KIF4A
KIF7
KIF9
KIFC1
KIFC3
KIT
KL
KLF15
KLF2
KLF8
KLHDC7B
KLHDC9
KLHL10
KLHL13
KLHL14
KLHL31
KLHL35
KLK12
KLK14
KLK15
KLK4
KLK5
KLRB1
KLRG1
KNSTRN
KPNA1
KRT13
KRT14
KRT15
KRT16
KRT17
KRT18
KRT222
KRT23
KRT4
KRT5
KRT6A
KRT7
KRT8
KRT80
KSR1
KY
KYNU
L2HGDH
L3MBTL4
LACC1
LACTB2
LAG3
LAGE3
LAMA1
LAMB3
LAMC2
LAMP5
LANCL3
LAT
LAX1
LAYN
LBH
LCA5L
LCAT
LCK
LCLAT1
LCN10
LCN2
LCN6
LCNL1
LCP2
LDB2
LDB3
LDHB
LETM1
LGALS1
LGALS3BP
LGALS9B
LGI3
LGR6
LHFPL2
LHX6
LIF
LIG3
LILRB2
LIMD2
LIMS2
LIN7A
LITAF
LIX1
LMCD1
LMLN
LMO4
LMOD1
LMX1B
LOC101929805
LOC102724813
LOC105374301
LOC107985805
LOC112267855
LOC112268080
LOC728392
LONRF3
LOX
LPAR1
LPAR6
LPIN1
LRAT
LRATD1
LRATD2
LRFN1
LRFN2
LRFN5
LRGUK
LRIG1
LRP1
LRP4
LRRC15
LRRC25
LRRC34
LRRC36
LRRC43
LRRC45
LRRC46
LRRC51
LRRC56
LRRC58
LRRC8E
LRRIQ1
LRRN3
LSM5
LST1
LTB
LTBP3
LTBP4
LTF
LUZP2
LXN
LY6D
LY6E
LY75
LY9
LYL1
LYPLA1
LYPLAL1
LYVE1
MAB21L1
MACROH2A2
MADD
MAEL
MAF
MAGEA12
MAGEC1
MAGEC2
MAGEE1
MAGI3
MAK
MAL2
MALT1
MAOA
MAOB
MAP10
MAP3K1
MAP3K20
MAP3K21
MAP3K5
MAP3K8
MAP3K9
MAP4K1
MAP7D3
MAPK15
MAPRE2
MARCHF10
MARCKSL1
MARCO
MARS2
MARVELD1
MASP1
MAST4
MATN2
MATN3
MB21D2
MBOAT2
MCC
MCF2
MCM2
MCM8
MCMDC2
MCRIP2
MDFI
MDH2
MEIS1
MEIS2
MELK
MEN1
MESP2
METTL1
METTL24
METTL26
METTL27
MEX3A
MEX3D
MFAP4
MFAP5
MFGE8
MFNG
MFSD3
MGAT4B
MGLL
MGST1
MIA3
MICAL1
MICALCL
MICALL2
MIEN1
MINAR1
MIOS
MIPEP
MITF
MIX23
MLC1
MLEC
MLF1
MMACHC
MMP10
MMP11
MMP26
MMP7
MNDA
MNX1
MOB2
MOB3B
MOB3C
MOCOS
MON1B
MORF4L1
MPC2
MPEG1
MPP2
MPPED1
MPPED2
MR1
MRAS
MRC2
MRGPRE
MRGPRF
MRO
MROH7
MRPL12
MRPL24
MRPL3
MRPS12
MRRF
MS4A1
MS4A15
MS4A18
MS4A2
MS4A8
MSC
MSH5
MSI1
MSLN
MSMB
MSN
MSRA
MSRB3
MST1R
MSTN
MSTO1
MT1G
MT1M
MTARC1
MTERF1
MTFR1
MTMR10
MTMR11
MTOR
MUC12
MUC16
MUC3A
MUC4
MVP
MXRA7
MYADM
MYADML2
MYBPC1
MYBPC2
MYC
MYH11
MYH6
MYL6
MYL9
MYLK
MYO10
MYO19
MYO1F
MYO1G
MYO7A
MYOC
MYOCD
MYOF
MYORG
MYOZ3
MYT1
MYZAP
NAA25
NAAA
NAALAD2
NAALADL1
NAB2
NACAD
NAGS
NAMPT
NAT2
NAT8L
NCAPD3
NCAPH
NCF1
NCF4
NCKAP1L
NCKAP5L
NCOA7
NCR3
NCS1
NDN
NDNF
NDP
NDUFB4
NECAB1
NEK11
NEK2
NEK5
NELL2
NEURL3
NEXN
NFAM1
NFASC
NFKB1
NFXL1
NHLRC1
NHS
NINJ1
NINL
NIPAL1
NKG7
NKX3-2
NLGN1
NLGN3
NLRC5
NLRP1
NLRP6
NLRP8
NME1
NMI
NMRAL1
NMUR1
NOL10
NOP16
NOP56
NOS1
NOS3
NOTCH1
NOX4
NPAS4
NPC1L1
NPIPB4
NPIPB6
NPNT
NPR2
NPTN
NPTX1
NPY
NR3C1
NR5A2
NRARP
NRG2
NRK
NRROS
NRTN
NRXN2
NSD2
NSG1
NSMCE1
NT5DC3
NT5E
NTAQ1
NTF3
NTF4
NTM
NTN1
NTN4
NTRK1
NTRK3
NUDT4
NUDT6
NUDT8
NUF2
NUP210
NUSAP1
NXPE4
NYAP1
NYNRIN
OBSL1
OCLN
ODAD3
ODC1
ODF3B
ODF3L2
ODR4
OGFRL1
OGN
OLFM4
OLFML1
OLFML3
ONECUT2
OPTN
OR10H1
OR51E1
OR51E2
ORC5
ORM1
ORM2
OTOGL
OTUD6B
OTX1
OVCH2
OVGP1
OXER1
OXGR1
OXSM
P2RX1
P2RX2
P2RY10
P2RY13
P2RY2
P3H3
P4HA1
P4HA3
P4HB
PABPC1
PABPC4L
PABPC5
PACSIN1
PADI2
PAFAH1B3
PAGE4
PAICS
PAIP2B
PAK3
PAK5
PALLD
PALS2
PAMR1
PANX2
PANX3
PAOX
PAQR6
PARP3
PARVG
PAX2
PBK
PBXIP1
PCARE
PCBD1
PCDH10
PCDH15
PCDH18
PCDH8
PCDHA1
PCDHB2
PCDHGA9
PCDHGB7
PCDHGC3
PCED1B
PCLAF
PCOLCE
PCOLCE2
PCP4L1
PCSK5
PCTP
PDCD1
PDE1A
PDE1C
PDE2A
PDE4A
PDE5A
PDE6B
PDE8B
PDGFC
PDGFRA
PDIA2
PDIA5
PDLIM1
PDLIM2
PDLIM5
PDLIM7
PDPN
PDZRN4
PELI2
PENK
PEX5L
PFKFB3
PGAP4
PGF
PGM2L1
PGM5
PGR
PGRMC1
PHETA1
PHF19
PHF8
PHGR1
PHOSPHO1
PHYHD1
PHYHIP
PI16
PI3
PIGM
PIGR
PIGW
PIK3CD
PIMREG
PINLYP
PIPOX
PITPNM3
PJA1
PKIG
PKMYT1
PKP3
PLA2G12A
PLA2G2C
PLA2G4A
PLA2G4C
PLA2G4E
PLAAT5
PLAC8
PLAC9
PLAG1
PLAT
PLB1
PLBD1
PLCD1
PLCD3
PLCD4
PLCL2
PLD2
PLD6
PLEK
PLEKHA2
PLEKHG4
PLEKHG4B
PLEKHG5
PLEKHH2
PLEKHO1
PLEKHO2
PLIN2
PLK1
PLN
PLP2
PLPP3
PLPP7
PLSCR1
PLTP
PML
PMM2
PNCK
PNMA6E
PNMA8A
PNMA8B
PNMT
PNPT1
PNRC1
POC1A
PODN
PODXL2
POLD2
POLN
POLQ
POLR1A
POLR1B
POLR1G
POLR2H
POLR2J
POLR3K
POM121
POMC
POP7
POPDC2
POU2AF1
POU3F1
POU5F1B
PP2D1
[truncated: 926 more rows]

## Sheet: M_PC vs. PC
gene
ACSF2
ADAMTS9
ADARB2
ADRA2A
AIF1L
AKR1E2
APOBEC3B
AQP3
ATAD5
ATP5F1A
BMP8B
BRICD5
C4orf19
CCDC141
CCL28
CCPG1
CEACAM20
COL9A3
COQ8A
CYB5D2
DLGAP2
DNALI1
ELAPOR2
ELP2
EMB
EPB41L3
F2RL1
F5
FAM171B
GABRG3
GLI3
GOLM1
GREM2
GSTM1
HGSNAT
HOXB3
HOXB8
HS6ST3
IRS1
ITGB8
KCNK1
KRT19
LIN7A
MAP2K5
MAPK15
MATN3
MDFI
MON1B
MUC6
NEU1
NKX2-2
NPY
OAS3
OSBPL5
P3H2
PCCB
PKHD1
PLEKHG3
PNMA1
PRELID2
PTGER3
PTP4A1
PTPRD
PTPRR
PTPRZ1
PWWP3B
PXDC1
RAB27B
RAG1
RASA4B
RPL39L
SCN2A
SFN
SI
SLC16A11
SLC38A11
SLC4A4
SLC7A11
SLITRK4
SMAGP
SMS
SOX6
SP140L
SPAG6
SPAG7
SPESP1
SPTSSB
SRR
SYCE1
TBC1D1
TGFB2
THAP1
TMEM87A
TMPRSS11E
TNC
TRIB1
TSPAN1
UGT2B4
VPS13B
VSNL1
ZNF100
ZP1

## Sheet: gene_cluster
cluster1	cluster2	cluster3	cluster4	cluster5	cluster6	cluster7	cluster8	cluster9	cluster10	cluster11
AAMP	A1BG	ABCA1	AADAC	AARS2	A4GALT	A2ML1	A4GNT	ABCA4	AAAS	A1CF
ABCA12	A2M	ABCC10	ABCA5	AATF	ABCC3	AACS	AAR2	ABCD3	ABCA10	A3GALT2
ABCB8	AADACL4	ABCC9	ABCA6	ABCA2	ABCC6	AAGAB	AATK	ABCG1	ABCA9	AADAT
ABCC4	AAMDC	ABHD13	ABCB9	ABCB6	ABHD8	AARS1	ABCB4	ABHD4	ABCB5	AAK1
ABCF1	AANAT	ABHD17A	ABLIM1	ABCC2	ABI3	AASS	ABCD1	ABHD5	ABCC1	AASDH
ABCG8	AARD	ABHD18	ACAN	ABCC5	ABLIM2	ABAT	ABCD4	ACADVL	ACAA1	AASDHPPT
ABHD10	ABCA7	ABHD6	ACAP3	ABCF3	ACACB	ABCA13	ABI1	ACER1	ACAD8	ABCA3
ABHD2	ABCA8	ABL1	ACOT4	ABHD1	ACCS	ABCC11	ACADS	ACKR3	ACAP2	ABCB10
ABITRAM	ABCB1	ABLIM3	ACOT6	ACACA	ACD	ABCC12	ACER3	ACMSD	ACBD7	ABCB11
ABRACL	ABCB7	ABRA	ACSM5	ACAD11	ACE	ABCF2	ACIN1	ACOT13	ACKR2	ABCE1
ABRAXAS2	ABCC8	ABTB1	ACTR1B	ACBD3	ACHE	ABHD14A	ACTN4	ACOT7	ACR	ABCG5
ACAT1	ABCD2	ACBD4	ACVR1B	ACKR4	ACKR1	ABHD14B	ACTR10	ACTN3	ACRV1	ABHD11
ACBD5	ABCG2	ACE2	ACYP1	ACSL3	ACP2	ABHD16B	ADAM28	ACTR1A	ACSL5	ABHD12
ACER2	ABCG4	ACOT12	ADAM12	ACSS1	ACRBP	ABHD17B	ADAMTS17	ACTRT3	ACTL8	ABL2
ACLY	ABHD12B	ACOT2	ADAM17	ACTL10	ACSF2	ABHD17C	ADAMTS18	ACYP2	ACTR3	ACAD10
ACOT8	ABHD15	ACOT9	ADAM20	ACTL6A	ACSL4	ABHD3	ADAMTS6	ADAM10	ADAM18	ACAD9
ACP6	ABHD16A	ACVR1	ADAMTS12	ACY1	ACSS3	ABT1	ADAMTS7	ADAMTS1	ADAM29	ACADL
ACSL1	ABI2	ACY3	ADAMTS9	ADAM7	ACTA2	ACADM	ADAMTS8	ADAMTSL3	ADAM30	ACBD6
ACSM1	ABI3BP	ADAM11	ADAT3	ADCK1	ACTB	ACADSB	ADAR	ADAT1	ADAMTS16	ACOX3
ACSM3	ABO	ADAM23	ADD3	ADCY6	ACTN1	ACAT2	ADGRD2	ADGRB1	ADAMTS20	ACP1
ACTG1	ABR	ADAM8	ADH1B	ADGB	ADA	ACO2	ADGRF3	ADGRG1	ADARB2	ACP4
ACTR3B	ABRAXAS1	ADAMTS10	ADH7	ADIPOR1	ADA2	ACOX1	ADGRF4	ADGRG4	ADAT2	ACSBG2
ACTR6	ABTB2	ADAMTS14	ADORA2A	ADK	ADAM19	ACSM6	ADGRL2	ADGRL1	ADCK5	ACSM2B
ACVR2A	ACAA2	ADAMTS19	ADRM1	ADM2	ADAM22	ACSS2	ADH5	AGBL1	ADGRG2	ACTR2
ADAM15	ACAP1	ADAMTS2	ADTRP	ADNP2	ADAM33	ACTL7B	AFG1L	AGBL3	ADGRG7	ACTR3C
ADAM9	ACCSL	ADAMTS4	AGAP6	ADRB1	ADAMTSL4	ACTR5	AGBL2	AGGF1	ADH1A	ACVR2B
ADARB1	ACO1	ADAMTSL2	AGAP9	ADSL	ADAP2	ACTR8	AGFG1	AGL	ADH1C	ADAM21
ADCK2	ACOD1	ADCY4	AK7	AFDN	ADCY3	ADAL	AGO3	AGMAT	ADH4	ADAMTS13
ADCY10	ACOT1	ADGRB3	AKAP5	AFMID	ADCY7	ADAM2	AGO4	AGPAT5	ADIPOQ	ADAMTS3
ADHFE1	ACOT11	ADGRF5	AKR1C4	AFP	ADCY9	ADAM32	AGPS	AHCYL2	ADORA3	ADGRA3
ADIPOR2	ACOX2	ADGRG6	AKR1E2	AGAP1	ADD2	ADAMTSL1	AHCYL1	AJM1	ADPRS	ADGRV1
AEN	ACOXL	ADGRL3	ALDH8A1	AGK	ADGRA2	ADCYAP1	AHNAK	AKR1B10	ADRA2A	ADH6
AFTPH	ACP3	ADM	ALKBH3	AGPAT3	ADGRE5	ADPRM	AHR	AKR7A2	AFF3	ADI1
AGTR2	ACP5	ADORA2B	AMIGO3	AGTRAP	ADGRG5	ADRB2	AK9	AKTIP	AGAP4	ADIG
AHCY	ACP7	AEBP1	AMTN	AHSA1	ADGRL4	AFF4	AKAP6	ALDH3A2	AGFG2	ADNP
AHSP	ACSBG1	AFAP1L1	ANAPC15	AIG1	ADPRH	AFG3L2	AKAP8	ALDH5A1	AGMO	ADO
AIFM1	ACSF3	AGO1	ANGPT2	AIMP1	ADRA1B	AGA	AKR1C1	ALKAL1	AGR2	ADPGK
AKAP17A-2	ACSL6	AHDC1	ANK1	AIMP2	ADRA2B	AGPAT1	ALAS1	AMFR	AGR3	ADPRHL1
AKAP3	ACSM4	AHNAK2	ANKRD10	ALAS2	ADRA2C	AGTPBP1	ALDOB	AMIGO1	AGRP	ADSS2
AKR1A1	ACTA1	AIFM2	ANKRD12	ALB	AEBP2	AGXT	ALDOC	AMN1	AKAP12	AGAP5
ALDH6A1	ACTBL2	AIP	ANKRD23	ALDH18A1	AFAP1	AHI1	ALG11	AMOTL1	AKR1D1	AGBL4
ALG12	ACTC1	AKAP11	ANKRD26	ALDH3B2	AFF2	AIDA	ALKBH6	ANGPTL4	AKR7A3	AGBL5
ALG2	ACTG2	AKAP8L	ANKRD36B	ALG1	AGAP2	AIF1L	ALPK3	ANKFY1	AKT1S1	AGO2
ALG5	ACTL6B	AKIP1	ANKRD39	ALG13	AGER	AK4	AMDHD2	ANKRD18B	AKT2	AGRN
AMY2A	ACTN2	ALDH1L2	AP5S1	ALG3	AGPAT2	AK5	ANAPC10	ANKRD30B	AKT3	AHCTF1
AMZ1	ACVR1C	ALKBH5	AP5Z1	ALG8	AGPAT4	AK6	ANAPC2	ANKRD9	ALDOA	AHRR
AMZ2	ACVRL1	ALKBH8	APOBEC3B	ALKBH2	AGT	AK8	ANAPC4	ANKS1A	ALG10	AK2
ANKEF1	ADAD2	ALOX5AP	APOLD1	ALOX15B	AIF1	ALDH1A3	ANG	ANP32B	ALG10B	AKAP1
ANKH	ADAMDEC1	ALPL	ARAP2	ALOXE3	AIFM3	ALDH4A1	ANGPTL8	ANP32C	ALG1L2	AKAP9
ANKMY1	ADAMTS15	AMIGO2	ARG1	ALX3	AIM2	ALDH7A1	ANKRD29	ANPEP	ALK	AKT1
ANKRD13C	ADAMTS5	AMOTL2	ARHGAP12	AMACR	AJAP1	ALDH9A1	ANKRD31	ANXA3	ALKBH1	ALCAM
ANKRD30BL	ADAMTSL5	AMPH	ARHGAP33	AMELX	AK1	ALKBH7	ANKRD40	AP1B1	ALKBH4	ALG14
ANKRD46	ADAP1	AMT	ARHGAP5	ANAPC11	AKAP10	ALOX12B	ANO1	AP1G1	ALPK2	ALG6
ANKRD52	ADCY1	ANGPT4	ARID3C	ANGEL2	AKAP13	ALX4	ANP32E	AP3B1	ALS2	ALG9
ANKRD63	ADCY2	ANGPTL5	ARIH2	ANK3	AKIRIN2	AMELY	ANXA13	AP3S2	ALX1	ALLC
ANO10	ADCY5	ANGPTL6	ARL4A	ANKLE2	AKNA	ANAPC13	AP2A1	APAF1	AMBP	ALOX12
AP1M2	ADCY8	ANKDD1A	ARMC2	ANKRD17	AKR1B1	ANHX	APBA1	APBA2	AMHR2	ALOX15
AP2S1	ADCYAP1R1	ANKFN1	ARMC5	ANKRD28	AKR1C3	ANKRA2	API5	APC	AMY1B	ALYREF
AP3D1	ADD1	ANKRD13D	ARMS2	ANKRD66	ALDH1A1	ANKRD13B	AQP8	APCDD1	ANAPC1	AMH
AP3M1	ADGRA1	ANKRD20A1	ARPC5	APC2	ALDH1A2	ANKRD18A	ARFGAP1	APH1B	ANAPC7	AMMECR1
AP5M1	ADGRB2	ANKRD34A	ARSH	APH1A	ALDH1B1	ANKRD27	ARHGAP18	APLP1	ANGPTL7	ANAPC5
APEH	ADGRD1	ANKRD50	ARSK	APIP	ALDH3A1	ANKRD30A	ARHGAP21	APOBEC2	ANKRD16	ANGEL1
APEX1	ADGRE1	ANKRD6	ASB16	APLN	ALDH3B1	ANKRD7	ARHGEF11	APOL4	ANKRD34B	ANGPTL3
APTX	ADGRE2	ANKS1B	ASCC2	APMAP	ALMS1	ANKS4B	ARHGEF15	AQP3	ANKRD36	ANKHD1
ARF3	ADGRE3	ANO2	ASH1L	APRT	ALOX5	ANP32A	ARID4A	AQP7	ANKRD49	ANKHD1-EIF4EBP3
ARF5	ADGRF1	ANO9	ASMT-2	AQP4	ALPK1	ANXA7	ARL13A	AQR	ANKRD54	ANKIB1
ARFGEF3	ADGRG3	ANTXR1	ASXL1	ARCN1	ALS2CL	AP1AR	ARL6IP4	ARC	ANKRD62	ANKK1
ARHGAP32	ADIRF	AP2B1	ATAD3B	AREL1	AMDHD1	AP3M2	ASB5	ARFGAP2	ANKS3	ANKRD24
ARHGAP36	ADM5	AP2M1	ATG14	ARF1	AMER1	APELA	ASB6	ARGLU1	ANO3	ANKRD37
ARHGDIA	ADORA1	AP3S1	ATG2A	ARF4	AMN	APLP2	ASB9	ARHGAP19	ANOS1	ANKRD61
ARHGDIG	ADRA1A	AP4B1	ATG4B	ARF6	AMPD1	APOA2	ASCL3	ARHGAP29	ANP32D	ANKS6
ARHGEF16	ADRA1D	AP5B1	ATL2	ARFGAP3	AMPD3	APOA5	ASCL5	ARHGAP44	ANTXRL	ANKUB1
ARHGEF37	ADRB3	APBA3	ATL3	ARFGEF1	AMY2B	APOO	ASF1A	ARHGEF12	ANXA10	ANKZF1
ARHGEF5	ADSS1	APBB1IP	ATN1	ARFIP2	ANGPTL2	APPBP2	ASPH	ARHGEF7	AOC2	ANLN
ARL1	AFAP1L2	APLF	ATP13A4	ARHGAP39	ANK2	APPL2	ASXL2	ARIH1	APBB2	ANTKMT
ARMC6	AFF1	APOA1	ATP5F1E	ARHGAP8	ANKMY2	AQP11	ATF7	ARL13B	APBB3	AP1G2
ARSG	AFM	APOC2	ATP6V1C2	ARHGEF26	ANKRD13A	ARFGEF2	ATF7IP	ARL15	APCDD1L	AP1S1
ASL	AGAP3	APOC4	ATXN2L	ARHGEF35	ANKRD33B	ARG2	ATF7IP2	ARL2	APEX2	AP1S3
ATF2	AGTR1	APOD	AVIL	ARHGEF38	ANKRD44	ARHGAP11A-SCG5	ATG3	ARL3	APLNR	AP4M1
ATP13A2	AGXT2	APOM	AWAT2	ARID1A	ANKRD55	ARHGAP6	ATP10B	ARL6IP5	APOA4	APOOL
ATP2C1	AICDA	AQP1	B3GNT2	ARID3A	ANO6	ARID5B	ATP23	ARL8B	APOBEC1	APPL1
ATP5IF1	AIPL1	ARAF	BACH1	ARL5A	ANO7	ARMCX3	ATP2B3	ARMCX5	APOF	AR
ATP5PF	AIRE	ARAP3	BAZ1B	ARL5B	ANTXR2	ARPC4-TTLL3	ATP6V0A1	ARMCX5-GPRASP2	APOL5	ARFIP1
ATP6AP1L	AJUBA	ARFRP1	BBS1	ARL6	ANXA1	ARTN	ATP8B2	ARMCX6	ARHGAP11B	ARHGAP11A
ATP6V0B	AK3	ARHGAP10	BCL2L15	ARL6IP1	ANXA11	ASAH1	ATP9A	ARMH3	ARHGAP28	ARID2
ATP6V0E2	AKAP7	ARHGAP15	BCL6B	ARMC1	ANXA2	ASB15	ATRAID	ARNT2	ARHGAP35	ARID4B
ATP6V1C1	AKIRIN1	ARHGAP17	BGN	ARMC10	ANXA2R	ASCL1	AZIN2	ARPIN	ARHGEF10	ARL17A
ATP6V1D	AKNAD1	ARHGAP24	BLOC1S1	ARMC8	ANXA4	ASH2L	B3GNT3	ARPP19	ARHGEF39	ARL6IP6
ATP6V1E2	AKR1B15	ARHGAP26	BMI1	ARMC9	ANXA6	ASPHD1	B3GNT5	ASAH2	ARL16	ARL8A
ATP6V1G1	AKR1C2	ARHGAP31	BMX	ARRDC4	ANXA9	ATG10	B4GALT1	ASB7	ARL17B	ARPC1A
ATP7B	ALAD	ARHGAP42	BOD1	ARSD	AOAH	ATOH1	BABAM2	ASIC1	ARMC12	ARPC3
ATP8A1	ALDH16A1	ARHGEF1	BPTF	ART1	AOPEP	ATP1B3	BANP	ASMTL-2	ARMC3	ARPC5L
ATPSCKMT	ALDH1L1	ARHGEF19	BRAP	ARV1	AP1S2	ATP5F1A	BAZ2B	ASTN2	ARMH1	ARR3
ATXN10	ALDH2	ARHGEF2	BRCA2	ARVCF	AP4E1	ATP5F1B	BBX	ATAD1	ARRDC1	ASAH2B
AZIN1	ALKAL2	ARHGEF28	BRD1	ASNSD1	AP4S1	ATP5F1C	BCAS1	ATE1	ARSA	ASB11
B4GALT3	ALPG	ARHGEF33	BRD9	ASPSCR1	APBB1	ATP5F1D	BCHE	ATG13	ART4	ASB14
BAD	ALPP	ARID3B	BRICD5	ASRGL1	APOBEC3A	ATP5MC3	BCL7B	ATMIN	ASAP2	ASF1B
BAG3	AMBN	ARL14EP	BRME1	ASTE1	APOBEC3D	ATP5PO	BECN1	ATP10A	ASB10	ASIC3
BAMBI	AMBRA1	ARMCX4	BRMS1	ATAD2	APOBEC3F	ATP6V1H	BFSP1	ATP11C	ASB18	ATAD3A
BANK1	AMD1	ARNT	BTBD11	ATAT1	APOBEC3G	ATRN	BGLAP	ATP4A	ASCL4	ATF4
BBS4	AMER2	ARPC1B	BTBD18	ATF6B	APOBR	ATXN7	BICRA	ATP4B	ASIC2	ATF5
BCAT2	AMER3	ARPC4	BTG1	ATG4C	APOC1	AUH	BIRC2	ATP5PB	ASIC5	ATF6
BCL2L1	AMMECR1L	ARRDC2	BTG4	ATG4D	APOE	AWAT1	BIRC7	ATP6V0E1	ASNS	ATG101
BCOR	AMOT	ARRDC5	BTNL2	ATIC	APOL3	B4GALNT2	BLCAP	ATP6V1E1	ASPDH	ATG2B
BDH1	AMPD2	ARSL	C11orf16	ATP11B	APOL6	B4GALT7	BMF	ATP6V1FNB	ASPG	ATOH7
BEND3	AMY1A	ART3	C11orf24	ATP13A3	AQP10	BAG4	BMP2K	ATP8B1	ASPM	ATP13A1
BHLHA15	AMY1C	ARX	C11orf49	ATP5MC1	ARAP1	BASP1	BMP3	ATP9B	ASPN	ATP2A1
BICD1	ANAPC16	AS3MT	C12orf60	ATP5MC2	ARHGAP1	BBC3	BMT2	AVEN	ASZ1	ATP2B2
BLOC1S5	ANGPT1	ASB1	C14orf93	ATP5MK	ARHGAP22	BCAM	BRD4	BAHD1	ATAD2B	ATP5ME
BMPR1B	ANGPTL1	ASB13	C16orf90	ATP7A	ARHGAP23	BCAS2	BRDT	BBIP1	ATAD5	ATP5MF
BMS1	ANKAR	ASB3	C16orf92	ATPAF1	ARHGAP25	BCKDHA	BRMS1L	BCAS4	ATF1	ATP5PD
BNIP1	ANKDD1B	ASB8	C17orf67	ATPAF2	ARHGAP27	BCKDHB	BRPF1	BCL2	ATG4A	ATP6AP1
BOLA3	ANKLE1	ASCC3	C17orf99	ATR	ARHGAP30	BCL2L11	BTBD7	BCL2L14	ATG9B	ATP6V0C
BPGM	ANKRD1	ASCL2	C18orf54	ATXN3	ARHGAP4	BCL2L13	BUD13	BCL2L2	ATL1	ATP6V1A
BPHL	ANKRD11	ASGR1	C1orf159	ATXN7L1	ARHGAP45	BEAN1	C10orf67	BCORL1	ATP1A1	ATP8A2
BPNT2	ANKRD2	ASIC4	C1QTNF6	AVL9	ARHGAP9	BICDL1	C11orf94	BCR	ATP2B1	ATRIP
BRD2	ANKRD22	ASPHD2	C20orf96	AZGP1	ARHGDIB	BICRAL	C11orf98	BEGAIN	ATP5MG	ATXN2
BRI3BP	ANKRD34C	ASTL	C22orf31	B3GALT6	ARHGEF10L	BLID	C12orf43	BEND7	ATP5MGL	ATXN7L3B
BSDC1	ANKRD35	ATG16L2	C2orf80	B3GALT9	ARHGEF17	BLVRB	C12orf71	BET1L	ATP5MJ	AURKAIP1
BTBD9	ANKRD36C	ATM	C3orf20	B3GAT3	ARHGEF18	BPIFC	C16orf96	BEX5	ATP6V0A2	AURKB
BTF3L4	ANKRD40CL	ATP10D	C3orf49	B3GNTL1	ARHGEF25	BRAF	C17orf113	BIVM	ATXN7L3	AXDND1
C10orf95	ANKRD42	ATP12A	C3orf80	B4GALNT4	ARHGEF3	BRF2	C19orf12	BLOC1S2	AUNIP	AXIN1
C11orf54	ANKRD45	ATP1A3	C4orf46	B4GALT2	ARHGEF40	BRK1	C1GALT1	BLOC1S6	AUP1	AZI2
C14orf39	ANKRD53	ATP1B1	C7orf57	BAG6	ARHGEF6	BSN	C1orf146	BORCS5	AURKA	B3GNT4
C15orf65	ANKRD65	ATP2A2	C7orf61	BAIAP2	ARHGEF9	BTBD2	C1orf174	BORCS7	AXIN2	B4GALT4
C16orf87	ANO4	ATP2C2	CA10	BAIAP2L1	ARID5A	BTD	C2	BRD8	B3GALNT2	BAAT
C19orf71	ANO5	ATP6V0A4	CA3	BARHL1	ARL4C	BTNL10	C20orf141	BTAF1	B3GAT1	BAIAP2L2
C1orf100	ANO8	ATP8B3	CABIN1	BCCIP	ARL4D	BZW1	C20orf203	BTBD1	B3GAT2	BAIAP3
C1orf115	ANXA5	AURKC	CACNA1I	BCDIN3D	ARL9	C11orf58	C20orf27	BTBD10	B3GNT6	BANF1
C1orf56	ANXA8	AXL	CACNG1	BCL2L2-PABPN1	ARMCX1	C11orf97	C2orf16	BTF3	BAG5	BARX1
C2CD2L	ANXA8L1	B3GALT4	CADM2	BCL9	ARMH4	C12orf56	C2orf50	C10orf143	BAHCC1	BAZ1A
C2CD4D	AOC1	B3GNT7	CADPS2	BCLAF1	ARNTL2	C15orf61	C2orf66	C12orf57	BAP1	BCAP31
C2orf69	AOC3	B4GALNT1	CALHM3	BFAR	ARPC2	C16orf46	C3orf38	C15orf40	BARD1	BCKDK
C2orf81	AOX1	B4GALT5	CAMK2N1	BLNK	ARPP21	C16orf95	C4orf48	C15orf48	BARX2	BCL7A
C3orf14	AP1M1	B4GAT1	CAMSAP1	BLOC1S3	ARRB2	C17orf100	C5orf34	C16orf78	BAZ2A	BCS1L
C3orf22	AP2A2	B9D2	CAMSAP2	BLOC1S4	ARRDC3	C17orf97	C6orf58	C17orf107	BBS10	BDP1
C5	AP3B2	BAALC	CAPN12	BNIP3	ARSI	C1GALT1C1	C8G	C17orf49	BCAP29	BEND4
C5orf49	APOB	BACE2	CAPRIN2	BOP1	ASB12	C1orf122	C9orf40	C18orf21	BCL2L12	BEST2
C5orf63	APOBEC3C	BAG2	CARNS1	BPNT1	ASB2	C1orf158	C9orf50	C18orf25	BCLAF3	BET1
C6orf120	APOBEC3H	BATF3	CASP8	BRPF3	ASIP	C1orf189	CA5B	C19orf25	BECN2	BICDL2
C6orf136	APOC3	BBS2	CASR	BRWD1	ASPA	C1QBP	CABP7	C19orf85	BEST3	BIK
C6orf226	APOH	BCAR1	CASS4	BSG	ASPRV1	C2orf42	CACNA1E	C1QTNF9	BHLHE22	BIRC6
C6orf52	APOL1	BCAT1	CCDC106	BSPRY	ASTN1	C2orf74	CACNA1H	C20orf85	BHMT	BLZF1
C8orf34	APOL2	BCL10	CCDC137	BTBD8	ASXL3	C2orf76	CACNB2	C5orf58	BIRC5	BMP6
C8orf37	APP	BCL2L10	CCDC146	BTRC	ATG12	C3orf33	CACNG4	C6orf47	BLM	BOLA2-SMG1P6
C9orf153	AQP2	BCL6	CCDC153	BYSL	ATG5	C3orf52	CACNG5	C9orf64	BMP8A	BOLA2B
CAAP1	AQP5	BCL7C	CCDC174	BZW2	ATG7	C5orf15	CACTIN	C9orf85	BMP8B	BRCA1
CALR	AQP6	BCO2	CCDC187	C11orf80	ATOH8	C5orf24	CADM3	CA4	BOD1L1	BRCC3
CALR3	AQP9	BDKRB1	CCDC190	C12orf29	ATP1A2	C6orf118	CALHM5	CACNG8	BOLA1	BRF1
CAMK2B	AREG	BDKRB2	CCDC66	C12orf73	ATP1A4	C6orf132	CALML6	CADPS	BOLL	BRI3
CANX	ARGFX	BEND6	CCDC71L	C17orf50	ATP2A3	C6orf15	CALY	CALB2	BORCS8	BRIX1
CAPN9	ARHGAP20	BEST1	CCDC85B	C17orf58	ATP2B4	C6orf89	CAMTA1	CALM3	BRAT1	BROX
CARTPT	ARHGAP40	BEST4	CCDC92	C17orf75	ATP6V1B1	CAB39	CAPN2	CALML4	BRD3	BRWD3
CASTOR1	ARHGEF4	BICC1	CCHCR1	C19orf54	ATXN7L2	CABCOCO1	CAPS	CALU	BRIP1	BSCL2
CBLC	ARID1B	BLVRA	CCKAR	C1orf109	AVPI1	CABP2	CAPS2	CAMK2D	BTBD16	BSND
CBS	ARL10	BMP1	CCNL2	C1orf194	AVPR1A	CALML5	CAPZA2	CAMTA2	BTBD6	BUB1
CBWD1	ARL11	BMP7	CCP110	C1orf210	B2M	CAMK2N2	CARMIL1	CARF	BTC	BUB1B
CCDC148	ARL14	BNIP5	CD99	C1orf226	B3GALNT1	CAMKMT	CARS2	CASP7	BTNL3	BUD23
CCDC149	ARL2BP	BOC	CDC42BPB	C1orf43	B3GALT1	CAMKV	CASKIN2	CBFA2T3	BTNL9	BUD31
CCDC160	ARL5C	BPIFA2	CDCA4	C1orf53	B3GNT8	CAMLG	CASP2	CBLN2	BUB3	C11orf1
CCDC177	ARMC7	BPIFB2	CDCA7	C1orf74	B4GALT6	CAPNS1	CASP3	CBR4	C10orf62	C11orf42
CCDC196	ARMCX2	BRINP2	CDH13	C20orf144	BABAM1	CAPSL	CASQ2	CCDC113	C10orf88	C11orf52
CCDC22	ARMH2	BST1	CDH16	C2orf15	BACH2	CASC3	CBL	CCDC168	C11orf65	C11orf53
CCDC39	ARMT1	BTBD19	CDH6	C4orf47	BATF	CASZ1	CBLN3	CCDC185	C12orf40	C11orf71
CCDC47	ARNTL	BTG3	CDHR5	C5orf22	BBLN	CATSPER3	CC2D1B	CCDC25	C16orf82	C12orf50
CCDC50	ARRB1	BTLA	CDK11A	C8orf33	BBOX1	CBFA2T2	CCDC12	CCDC28A	C16orf91	C12orf76
CCDC6	ARSB	BTN2A1	CDK3	C8orf44-SGK3	BBS5	CCDC125	CCDC122	CCNDBP1	C17orf78	C13orf42
CCNG1	ARSF	BTNL8	CDK5RAP2	C8orf82	BBS7	CCDC13	CCDC17	CCNI	C19orf44	C16orf72
CCNG2	ARSJ	BUB1B-PAK6	CDKN2B	C8orf89	BCAN	CCDC179	CCDC28B	CCNT2	C1orf105	C19orf18
CCSER1	ART5	BVES	CDSN	C9orf152	BCAS3	CCDC180	CCDC60	CCNY	C1orf112	C19orf53
CCT3	ASAP1	C10orf105	CEACAM16	C9orf163	BCL11B	CCDC182	CCDC81	CCPG1	C1orf167	C19orf67
CCT4	ASAP3	C11orf91	CELF1	C9orf43	BCL2A1	CCDC186	CCDC9	CDAN1	C1orf185	C19orf73
CCT5	ASB4	C12orf4	CENPJ	CAB39L	BCL3	CCDC24	CCL16	CDH12	C1orf198	C19orf81
CCT6B	ASCC1	C14orf28	CENPK	CACFD1	BCO1	CCDC7	CCL17	CDK8	C1orf21	C1orf116
CCT7	ASGR2	C19orf38	CENPW	CACYBP	BDH2	CCL1	CCL21	CDKN1A	C1orf35	C1orf131
CCT8	ASS1	C19orf47	CEP131	CAGE1	BEND5	CCL25	CCL22	CENPBD1	C1orf52	C1QTNF12
CD151	ATAD3C	C19orf84	CEP135	CAMSAP3	BEX3	CCZ1B	CCN4	CENPV	C1QTNF3	C1QTNF9B
CD2AP	ATCAY	C2CD4C	CEP250	CANT1	BHLHA9	CD276	CCNB1IP1	CERS5	C20orf204	C20orf173
CD320	ATF3	C2orf73	CEP350	CARNMT1	BHLHE40	CDC123	CCR8	CERT1	C2CD3	C21orf58
CDK12	ATG16L1	C2orf88	CEP89	CASD1	BHLHE41	CDC42BPA	CD101	CES2	C2CD5	C2orf72
CDK5	ATG9A	C3	CETN2	CASKIN1	BICD2	CDC5L	CD109	CES4A	C2CD6	C3orf62
CDK5R2	ATOX1	C3AR1	CFAP54	CATSPERB	BIN2	CDH1	CD164	CGRRF1	C2orf68	C5orf51
CDK5RAP1	ATP11A	C4A	CFAP58	CBARP	BIN3	CDHR3	CD28	CHCHD10	C2orf78	C6orf201
CDKN2AIPNL	ATP13A5	C4BPA	CFAP74	CBSL	BIRC3	CDHR4	CD2BP2	CHD2	C2orf92	C6orf62
CDON	ATP1B2	C4orf33	CFTR	CBX4	BMERB1	CDK17	CD44	CHMP1A	C4orf51	C7orf25
CDR2L	ATP6AP2	C4orf54	CHD4	CBX5	BMP4	CDK19	CD47	CHMP2B	C6orf141	C7orf26
CDRT1	ATP6V0D1	C5AR2	CHEK2	CBX8	BMP5	CDK7	CDC26	CHMP5	C8A	C7orf50
CDS1	ATP6V0D2	C5orf46	CHL1	CBY1	BMPR1A	CDKL3	CDC27	CHPT1	C8orf74	C8orf76
CEBPA	ATP6V1B2	C5orf52	CHM	CBY3	BNC2	CDY2A	CDC34	CHRNB1	CA1	C9orf116
CEBPZ	ATP6V1F	C8orf58	CIP2A	CCAR1	BNIPL	CDYL	CDC37	CHRNB4	CA13	C9orf131
CENPS	ATP6V1G2	CABLES1	CITED2	CCDC103	BRD3OS	CDYL2	CDC42	CHST14	CA2	CABP4
CEP70	ATP6V1G3	CALCRL	CLASP2	CCDC110	BRINP1	CEACAM19	CDC42BPG	CISD1	CABLES2	CACNA1D
CERS1	ATP8B4	CALHM1	CLCN6	CCDC112	BRSK2	CEACAM20	CDC42EP1	CITED1	CACNA1S	CACUL1
CERS4	ATRNL1	CALM1	CLCN7	CCDC117	BTK	CEACAM8	CDC7	CLDN20	CACNB3	CAD
CFAP161	ATRX	CAMK2A	CLDN15	CCDC121	BTN1A1	CECR2	CDH11	CLEC4G	CALCB	CADM1
CFAP36	ATXN1	CAPN1	CLDN9	CCDC126	BTN2A2	CELA3A	CDH24	CLMN	CALCR	CALB1
CFAP57	ATXN1L	CAPN10	CLEC12B	CCDC127	BTN3A1	CELA3B	CDH5	CLYBL	CALHM4	CAMKK2
CFAP61	AUTS2	CAPN11	CLEC16A	CCDC157	BTN3A3	CENPS-CORT	CDH8	CMTR2	CAMKK1	CAMP
CFAP65	AVP	CAPZB	CLEC18A	CCDC159	C10orf82	CEP104	CDK10	CNOT1	CAPN15	CAND1
CFAP69	AVPR1B	CARD11	CLEC2L	CCDC167	C11orf21	CEP41	CDK18	CNOT7	CARD14	CAPN7
CFAP73	AVPR2	CARD6	CMC4	CCDC175	C11orf68	CEP76	CDK2AP1	CNTNAP5	CARD18	CAPRIN1
CHD8	AZU1	CARD8	CNFN	CCDC30	C11orf87	CES3	CDKAL1	COG8	CARHSP1	CASP6
CHID1	B3GALT2	CASP10	CNGB3	CCDC34	C11orf96	CFAP52	CDKN1B	COL25A1	CARS1	CATIP
CHMP2A	B3GALT5	CASP4	CNPY3	CCDC43	C12orf42	CFAP53	CELF3	COL9A2	CASK	CATSPERE
CHRNA1	B3GLCT	CASP8AP2	CNTN3	CCDC57	C13orf46	CFAP97D1	CENPC	COMMD1	CASTOR2	CAVIN4
CHRNG	B3GNT9	CATSPERZ	CNTN5	CCDC87	C14orf132	CGA	CEP164	COMMD10	CATSPER2	CBWD2
CHUK	B4GALNT3	CBLN4	COG1	CCDC91	C15orf39	CHCHD3	CEP170	COPRS	CATSPERD	CBWD5
CILK1	B9D1	CBWD3	COL1A2	CCDC96	C16orf89	CHCHD4	CEP295NL	COPS4	CATSPERG	CBWD6
CISD2	BACE1	CCDC102A	COL3A1	CCNA2	C1QB	CHIT1	CEP57L1	COQ2	CBLB	CBX1
CKAP4	BAG1	CCDC124	COL4A1	CCNB1	C1QC	CHP1	CEP78	COQ9	CBLIF	CBX2
CLCN3	BAK1	CCDC130	COL5A2	CCNE1	C1QL4	CHPF	CEPT1	COX10	CBLL1	CBX3
CLDN25	BATF2	CCDC152	COLQ	CCT6A	C1QTNF1	CHST10	CETN3	COX6A2	CBR3	CCDC116
CLDN7	BAX	CCDC170	COPS7B	CD24	C1RL	CHST5	CFAP46	CPE	CCDC134	CCDC120
CLIC1	BBOF1	CCDC171	COQ3	CD46	C21orf91	CHST8	CGGBP1	CPSF4L	CCDC141	CCDC138
CLINT1	BBS12	CCDC183	CORIN	CD5L	C22orf23	CIAPIN1	CHGB	CREB3	CCDC142	CCDC14
CLN8	BBS9	CCDC184	COX7C	CD9	C2CD4A	CIB1	CHIC2	CREBL2	CCDC150	CCDC15
CLPP	BCAR3	CCDC188	CPB1	CD99-2	C2CD4B	CIB3	CHMP4B	CREM	CCDC163	CCDC154
CLPTM1L	BCL11A	CCDC192	CPSF1	CDC14A	C2orf49	CKMT1A	CHMP6	CRK	CCDC166	CCDC18
CLTA	BCL9L	CCDC200	CPT1B	CDC23	C3orf70	CKMT1B	CHPF2	CRTC1	CCDC173	CCDC191
CLTC	BDNF	CCDC27	CRAMP1	CDC25C	C3orf86	CLCA1	CHRNB2	CTCF	CCDC189	CCDC40
CLTRN	BEND2	CCDC38	CRB2	CDHR2	C4B	CLDN23	CHST1	CTDNEP1	CCDC59	CCDC51
CMAS	BEX1	CCDC54	CREB1	CDK2AP2	C4BPB	CLEC18B	CHST13	CTDP1	CCDC73	CCDC62
CMTM6	BEX2	CCDC61	CREBZF	CDK4	C4orf19	CLPTM1	CHSY3	CTDSPL2	CCDC90B	CCDC77
CNIH1	BEX4	CCDC71	CRKL	CDK5R1	C4orf3	CLPX	CIART	CTR9	CCND1	CCDC78
CNKSR3	BFSP2	CCDC74A	CRLF3	CDNF	C7orf31	CLRN1	CIDEB	CTRB1	CCNF	CCDC83
CNNM3	BHLHB9	CCDC82	CROT	CENPH	C8orf48	CLSTN1	CLCNKB	CUL4B	CCNJ	CCDC85C
CNOT9	BHMT2	CCIN	CRTC2	CENPN	C9orf24	CLUH	CLDN14	CWH43	CCNK	CCDC86
COBL	BID	CCL27	CRYBB1	CENPX	CA11	CMBL	CLEC19A	CXXC1	CCNL1	CCNB2
COL26A1	BIN1	CCL28	CRYBB3	CEP290	CABYR	CMPK1	CLK4	CYB561A3	CCNP	CCNB3
COLEC11	BLK	CCM2	CRYZL2P-SEC16B	CEP63	CACNA1A	CMTM4	CNGA4	CYB5D1	CCNQ	CCNE2
COMMD5	BLMH	CCM2L	CSAG2	CEP85	CACNA1C	CNBD2	CNIH3	CYB5D2	CCNYL1	CCNT1
COPA	BMP10	CCN2	CSMD2	CFAP126	CACNA1F	CNDP2	COG4	CYP26C1	CCSAP	CCT2
COPB2	BMP2	CCN3	CSNK1G2	CFAP157	CACNA2D2	CNOT4	COL2A1	CYP2C8	CD164L2	CCZ1
COQ4	BMPER	CCNA1	CTRC	CFAP43	CACNA2D4	CNPPD1	COL4A2	CYP39A1	CD55	CD36
CORO2A	BMPR2	CCNC	CTXND1	CFAP70	CADM4	CNTNAP2	COL5A1	CYSTM1	CDC20B	CDC20
COX15	BNC1	CCND3	CTXND2	CFAP97	CALCOCO2	COG3	COL8A2	DAPK1	CDC25A	CDC42SE1
COX6B1	BNIP2	CCNH	CUBN	CFAP99	CALHM2	COL6A5	COL9A3	DCHS2	CDC42EP2	CDC45
COX6C	BNIP3L	CCNJL	CUZD1	CGN	CALHM6	COLEC12	COLGALT1	DCTN6	CDC73	CDC6
COX7A2	BOK	CCR10	CWC25	CGREF1	CAND2	COMT	COMMD8	DDHD2	CDCP2	CDCA2
COX7B2	BORA	CCS	CYP2D6	CHAF1B	CAPN13	COPB1	COMMD9	DDR1	CDH15	CDCA3
CPLX1	BORCS6	CCSER2	CYP3A43	CHAMP1	CAPN3	COPE	CPEB4	DDX28	CDH19	CDCA5
CPNE3	BPI	CD160	CYP46A1	CHCHD1	CAPN6	COPG2	CPNE9	DEFA6	CDK2	CDCA8
CPNE4	BPIFB1	CD27	CYP4A11	CHCHD5	CAPZA1	COPS2	CPZ	DEFB132	CDK5RAP3	CDH4
CPO	BRD7	CD274	CYP8B1	CHCHD6	CARD9	COPS3	CREB5	DENND4A	CDK6	CDK1
CPSF2	BRINP3	CD300C	CYSLTR2	CHD1L	CARMIL3	COPS7A	CREBBP	DHDDS	CDKN2A	CDK13
CPT2	BRS3	CD58	D2HGDH	CHD6	CASP1	COQ10B	CRTAC1	DHDH	CDKN3	CDK16
CRPPA	BRSK1	CD63	DAB1	CHDH	CASP14	COQ8A	CRYGN	DHRS1	CDPF1	CDKN2C
CRYBA4	BST2	CD70	DAGLB	CHMP1B	CASP5	COX18	CSGALNACT2	DHRS4	CDRT15	CDRT4
CS	BTBD17	CD93	DBF4B	CHMP4C	CASQ1	COX5A	CSPG4	DIMT1	CELA2A	CDT1
CSNK1A1	BTBD3	CD99L2	DCAF5	CHORDC1	CAT	COX7B	CSRNP2	DIS3L	CELA2B	CDV3
CSNK1D	BTG2	CDA	DCBLD1	CIAO2A	CAV2	CPD	CST11	DLGAP1	CELF4	CEBPG
CTNNA1	BTN3A2	CDC14B	DCLK2	CISD3	CAVIN1	CPEB3	CTDSPL	DMAC1	CEMIP2	CEBPZOS
CTNND2	C10orf71	CDC14C	DCLRE1C	CLCN2	CAVIN3	CPNE1	CTNNA3	DMAC2	CENPA	CELF5
CTPS2	C10orf90	CDC16	DCP1A	CLDN3	CC2D2A	CPT1A	CTNNB1	DMTN	CENPE	CELSR3
CTXN1	C10orf99	CDC25B	DCTN2	CLN3	CCBE1	CRADD	CTNNBL1	DNAH2	CENPL	CENPF
CUL4A	C12orf54	CDCA7L	DDHD1	CLN6	CCDC158	CREG2	CTPS1	DNAJB6	CENPM	CENPI
CUX1	C12orf75	CDCP1	DDI1	CLNK	CCDC169	CRELD1	CTSK	DNPEP	CENPP	CENPO
CXADR	C14orf119	CDH7	DDIT3	CLNS1A	CCDC181	CRELD2	CTSO	DOCK3	CENPQ	CENPU
CXXC5	C14orf180	CDIP1	DDX11	CLPB	CCDC194	CRX	CTTNBP2	DPF3	CEP128	CEP170B
CYB561	C15orf62	CDK11B	DDX20	CMC2	CCDC80	CRYAA2	CUTC	DPYS	CEP152	CEP295
CYB561D2	C16orf54	CDK14	DDX39B	CMSS1	CCDC88A	CRYBA2	CWC22	DTWD1	CEP19	CEP43
CYB5R1	C16orf74	CDK20	DDX42	CMTM8	CCDC88B	CRYL1	CXorf38	DUSP22	CEP192	CEP44
CYC1	C16orf86	CDK9	DDX43	CNNM2	CCDC89	CSE1L	CXorf58	DUT	CEP20	CEP55
CYCS	C17orf64	CDKL1	DDX51	CNNM4	CCDC93	CSGALNACT1	CYP19A1	DVL2	CEP72	CEP83
CYP7A1	C17orf80	CDKL4	DDX60L	CNOT11	CCDC97	CSMD1	CYP2A6	DYM	CEP95	CEP97
DAD1	C17orf98	CDKN2AIP	DEFB131B	CNOT6	CCDC9B	CSNK1G3	CYP2C9	DYNC1I2	CERKL	CERS2
DBNDD1	C18orf12	CDKN2D	DENND6B	CNOT6L	CCKBR	CSRP3	CYP4F8	DZIP3	CERS6	CFAP100
DBR1	C18orf32	CDR2	DGAT2	CNPY2	CCL19	CTBS	DAB2	EAF2	CETN1	CFAP206
DCAF12	C1D	CEBPD	DGCR8	CNTF	CCL3L3	CTH	DAGLA	ECE1	CFAP20DC	CFAP298
DCAF13	C1GALT1C1L	CEBPE	DKK2	CNTNAP4	CCL4	CTNNAL1	DAND5	EFL1	CFAP251	CFAP44
DCAF7	C1orf127	CEL	DLG5	COA4	CCL4L2	CTXN3	DAXX	EFR3A	CFAP299	CFAP45
DCDC2C	C1orf162	CENATAC	DLX4	COA7	CCL5	CUEDC2	DBNL	EID1	CFAP91	CFAP47
DDAH1	C1orf216	CENPB	DMAP1	COASY	CCND2	CUL7	DCC	EIF3K	CFAP92	CFAP77
DDC	C1orf50	CENPT	DNAH11	COG2	CCNI2	CYFIP1	DCDC2B	EIF4G3	CHAF1A	CFHR4
DDOST	C1orf54	CEP112	DNAH17	COMMD7	CCR1	CYFIP2	DCLRE1B	ELAC1	CHD7	CFL1
DDX21	C1QA	CEP162	DNAJB13	COP1	CCR3	CYP3A7-CYP3A51P	DCP2	ELP5	CHIA	CHAC2
DECR1	C1QL1	CEP57	DNAJC12	COPG1	CCR4	CYP4F11	DCUN1D4	ELP6	CHKA	CHCHD2
DENND1A	C1QL2	CES5A	DPH7	COPS5	CCR5	CYP4X1	DDIT4	EML2	CHN2	CHCHD7
DERL1	C1QL3	CFAP20	DPP6	COPZ1	CCR7	CYREN	DDX17	ENOX2	CHRM3	CHEK1
DHFR	C1QTNF2	CFAP410	DRAP1	COQ7	CCRL2	CYRIB	DDX23	ENPP7	CHRNA10	CHERP
DHPS	C1QTNF4	CFAP97D2	DRD3	CORO1B	CD180	DARS1	DDX3Y	ENTPD2	CHRNA3	CHRAC1
DHRS7	C1QTNF7	CFHR3	DSTYK	COX5B	CD19	DAZ1	DDX47	EPB41L4A	CHRNA6	CHRM5
DHTKD1	C1QTNF8	CFI	DTX2	COX7A2L	CD1D	DBH	DDX5	EPB42	CHRNB3	CHRNA2
DHX32	C1R	CFLAR	DUSP12	COX8A	CD2	DBT	DDX60	EPHX1	CHRND	CHRNA5
DHX9	C1S	CHD1	DUSP29	CPLANE2	CD200	DCAF11	DEFB124	EPHX2	CHTF18	CHSY1
DIAPH1	C20orf202	CHFR	DXO	CPNE7	CD226	DCAF16	DEFB135	ERBIN	CIAO1	CHTOP
DIO1	C21orf62	CHKB	DYNLT4	CRB3	CD244	DCAF17	DESI2	ERCC3	CIAO3	CINP
DIP2A	C22orf15	CHN1	DYNLT5	CREB3L4	CD248	DCDC2	DGCR6L	ERICH5	CILP	CIPC
DIRAS2	C22orf39	CHRM4	DYRK1A	CRISP1	CD300A	DCT	DGKE	ETAA1	CILP2	CKAP5
DMAC2L	C22orf42	CHST12	DYRK2	CRISP2	CD300LB	DCTN4	DGKH	ETHE1	CIT	CKS2
DNAAF11	C2CD2	CHST6	E2F6	CRISP3	CD300LF	DDRGK1	DGKI	EXOC3L1	CKAP2	CLBA1
DNAAF3	C2orf83	CHURC1	EBP	CRYBA1	CD34	DDX10	DHRS12	EXOC4	CKAP2L	CLCC1
DNAAF6	C3orf18	CIC	ECHDC2	CRYBB2	CD37	DDX27	DHRS2	EXOC6B	CKS1B	CLDN12
DNAH5	C3orf56	CIR1	EDDM13	CSKMT	CD3D	DDX46	DHX16	EXT2	CLCF1	CLDN2
DNAJB12	C3orf84	CIRBP	EFCAB3	CSNK2A1	CD3E	DELE1	DHX35	F2	CLCNKA	CLDN34
DNAJB14	C4orf36	CISH	EFCAB8	CSNK2A3	CD3G	DENND10	DHX37	FAAH2	CLDN19	CLDN4
DNAJB9	C4orf45	CITED4	EGFL8	CSPG5	CD4	DENND11	DHX40	FADS6	CLDN24	CLDN8
DNAJC10	C4orf50	CIZ1	EGFR	CSPP1	CD40LG	DENND1C	DIPK1A	FAM114A1	CLEC2A	CLEC18C
DNAJC16	C5AR1	CKMT2	EHMT1	CT55	CD5	DEPTOR	DIPK2A	FAM120B	CLEC5A	CLHC1
DNAJC21	C6	CLASRP	EIF2B2	CTAGE15	CD53	DERL2	DLC1	FAM171A2	CLGN	CLIP1
DNAJC3	C6orf163	CLCN4	EIF5	CTAGE4	CD59	DET1	DLEU7	FAM181A	CLK2	CLOCK
DNMT3B	C7	CLDN1	ELAPOR2	CTAGE8	CD6	DFFB	DLGAP4	FAM187B	CLP1	CLSPN
DOCK7	C8orf88	CLDN10	ELF2	CTRB2	CD68	DGCR2	DLL4	FAM209B	CLPSL2	CLUL1
DOLK	C9	CLDN16	EML4	CUL3	CD72	DHFR2	DLX6	FAM221B	CNDP1	CMC1
DOP1B	C9orf135	CLDND1	EMP1	CUTA	CD74	DHRS13	DNAH1	FAM43A	CNGA3	CNBP
DPAGT1	C9orf47	CLDND2	EMP2	CXXC4	CD79B	DHRS7B	DNAI2	FAM71A	CNIH4	CNGA1
DPH6	C9orf57	CLEC11A	EN1	CYBC1	CD80	DHX33	DNAJC24	FAM86B1	CNKSR1	CNIH2
DPP3	C9orf72	CLEC12A	ENAM	CYHR1	CD81	DIRAS1	DNAJC27	FAM8A1	CNOT2	CNKSR2
DRC7	C9orf78	CLEC14A	ENGASE	CYP1A1	CD83	DISP3	DNALI1	FAM98B	CNOT3	CNOT10
DRICH1	CA12	CLEC2D	ENPP1	CYP2J2	CD84	DLAT	DNM3	FANCE	CNTD1	CNST
DSC2	CA14	CLEC4C	ENTHD1	CYP2R1	CD86	DLGAP2	DOCK6	FBLN7	COA3	COA1
DSCC1	CA5A	CLEC9A	EPHA4	CYP4V2	CD8A	DLX2	DOCK9	FBXL17	COA5	COA6
DSG2	CA6	CLIC4	EPN2	CYTH2	CD8B	DMRT3	DOK5	FBXL5	COA8	COBLL1
DSN1	CA7	CLK1	ERAS	CYTH3	CD96	DMRTA1	DOK7	FBXO16	COIL	COG5
DSP	CA8	CLSTN3	ESYT3	DAG1	CDADC1	DMXL1	DPH3	FBXO47	COL10A1	COG7
DUSP13	CA9	CMPK2	ETFB	DALRD3	CDC40	DNAAF10	DR1	FBXO6	COL11A1	COL28A1
DUSP16	CABP1	CMTM3	EXOSC1	DAP	CDH2	DNAH8	DUS2	FBXO8	COL12A1	COL6A6
DYNC2LI1	CABS1	CMTR1	EXOSC3	DAP3	CDH20	DNAH9	DUSP23	FBXO9	COL1A1	COMP
DZANK1	CACHD1	CNEP1R1	EXOSC7	DARS2	CDH23	DNAJA1	DUSP7	FCER1A	COL20A1	COMTD1
EBNA1BP2	CACNA1B	CNGB1	EXOSC8	DCAF10	CDH3	DNAJA2	EDN1	FCN2	COL24A1	COPS6
ECI2	CACNA1G	CNN3	EXPH5	DCAF4L2	CDIN1	DNAJA4	EED	FCRLB	COL8A1	COQ5
ECPAS	CACNA2D1	CNR1	F11R	DCAF6	CDIPT	DNAJB1	EFCAB7	FCSK	COLCA2	CORT
ECT2L	CACNA2D3	CNTN2	F5	DCAKD	CDKL5	DNAJB2	EFHC2	FDX2	COMMD2	COX16
EDA	CACNB1	CNTNAP3C	F8A1	DCLRE1A	CDS2	DNAJC1	EFR3B	FFAR1	COMMD3	COX17
EEF1AKMT1	CACNB4	COL11A2	FADD	DCST1	CEACAM1	DNAJC28	EGLN3	FITM1	COPS9	COX20
EEF1AKMT2	CACNG6	COL16A1	FAM126B	DCUN1D1	CEBPB	DNAJC6	EHMT2	FKRP	COQ6	COX6A1
EEF1E1	CACNG7	COL18A1	FAM131C	DCX	CELF2	DOHH	EID2B	FLCN	COX19	COX8C
EEF2KMT	CALCA	COL21A1	FAM13A	DDI2	CELSR2	DPH1	EIF2AK2	FLOT2	CPA5	CPB2
EFNA3	CALCOCO1	COL4A5	FAM156B	DDTL	CEND1	DPH5	ELAVL4	FMO1	CPLANE1	CPEB2
EFNA4	CALD1	COL5A3	FAM200A	DDX31	CEP126	DPY19L2	ELF3	FMO3	CPLX2	CPOX
EI24	CALM2	COL6A3	FAM214A	DDX41	CEP68	DPY19L4	ELMOD3	FNDC4	CPLX4	CPSF3
EIF2A	CALML3	COLGALT2	FAM216A	DDX49	CEP85L	DRG1	EMX2	FNIP2	CPN2	CPSF6
EIF2AK3	CALN1	COPS8	FAM229A	DEFB126	CERCAM	DSG1	ENAH	FOXO6	CPSF4	CPTP
EIF2S3	CAMK1	COQ8B	FAM25E	DESI1	CERK	DTWD2	ENDOU	FRAT1	CPSF7	CRACDL
EIF2S3B	CAMK1D	CORO1C	FAM3D	DEUP1	CETP	DYDC2	ENKD1	FSTL4	CRIP2	CRACR2B
EIF3A	CAMK1G	CORO6	FAM50A	DGKD	CFAP221	DYNLL2	EPB41L3	FXN	CRIPT	CRAT
EIF3D	CAMK2G	CORO7	FAM83E	DGUOK	CFB	DYNLRB2	EPGN	FXR2	CRISPLD1	CRCP
EIF3E	CAMK4	COTL1	FANCA	DHCR7	CFHR1	EAPP	EPHA1	GABARAP	CRLS1	CREB3L1
EIF3J	CAP1	COX11	FANCL	DHODH	CGAS	ECD	EPHB2	GABARAPL2	CRP	CREB3L2
EIF4A3	CAP2	CRACR2A	FAR1	DHRS11	CHAC1	ECH1	EPHB4	GABBR1	CSAD	CRLF1
EIF4B	CAPG	CRB1	FAU	DHX15	CHAD	ECSIT	EPOR	GABRA5	CSAG3	CRNKL1
EIF4E	CAPN14	CREBRF	FBP1	DHX36	CHD5	EDARADD	ERF	GARNL3	CSF2RA	CRYGS
EIF5A	CAPN5	CRIP1	FBRS	DIAPH3	CHD9	EDC3	ESAM	GAS8	CSNK1A1L	CSAG1
ELF5	CAPN8	CROCC	FBXL19	DIPK1B	CHIC1	EEF1A1	EVA1A	GCNT2	CSNK1E	CSTF1
ELOF1	CAPNS2	CRY1	FBXO21	DKKL1	CHMP3	EEF1AKMT3	EVL	GCSAM	CSNK1G1	CSTF2
ELOVL1	CAPZA3	CRYAB	FBXO48	DLD	CHP2	EEF2	EWSR1	GEMIN4	CSNK2B	CTAGE9
ELOVL5	CARD10	CRYBG2	FBXW2	DLG1	CHRD	EEPD1	EXD3	GGN	CST1	CTBP2
ELOVL6	CARD16	CSDC2	FCAMR	DLST	CHRDL2	EIF1	EXOG	GGTLC3	CST2	CTNND1
ELOVL7	CARD17	CSRNP1	FCF1	DLX1	CHRNA7	EIF1AX	F13A1	GLIPR2	CST4	CTTN
EMC2	CARD19	CSRNP3	FFAR4	DLX5	CHST11	EIF2AK4	F2RL1	GLOD4	CST5	CYB5A
ENDOD1	CARM1	CST3	FGD1	DNAAF1	CHST15	EIF2B3	FADS1	GLTPD2	CSTF3	CYP1A2
ENOPH1	CARMIL2	CTDSP1	FGD4	DNAAF2	CHST3	EIF3H	FADS3	GLUD2	CSTL1	CYP26A1
EP300	CASP9	CTDSP2	FGF20	DNAAF4	CIDEA	EIF3L	FAM102A	GNG10	CTAG1A	CYP2C18
EPB41L4B	CAST	CTRL	FHIP2A	DNAAF5	CIITA	EIF4A1	FAM117A	GNPDA1	CTAG1B	CYP3A4
EPB41L5	CATSPER1	CTSA	FIBIN	DNAAF8	CLCN1	EIF4A2	FAM131B	GNS	CTAG2	CYP4A22
EPHA10	CATSPER4	CTTNBP2NL	FIGNL1	DNAH7	CLDN11	EIF5AL1	FAM149A	GP9	CTAGE1	CYP51A1
EPOP	CAV1	CUEDC1	FKBP2	DNAI1	CLDN5	ELAC2	FAM161B	GPC3	CTAGE6	CYSRT1
EPS15	CAV3	CUL9	FLACC1	DNAI4	CLDN6	ELFN2	FAM172A	GPR108	CTBP1	DAAM1
ERGIC1	CAVIN2	CWF19L2	FMO4	DNAJA3	CLEC17A	ELK4	FAM204A	GPR146	CTHRC1	DBF4
ERP44	CBFB	CX3CR1	FMR1	DNAJB11	CLEC1A	ELP1	FAM20C	GPR27	CTNNA2	DCAF1
ESCO1	CBLN1	CXCL11	FN1	DNAJC11	CLEC2B	ELP2	FAM219A	GRAMD1A	CTSV	DCAF4
ESRP1	CBR1	CXCL13	FNBP4	DNAJC14	CLEC7A	EMB	FAM228B	GRIP1	CTU1	DCAF4L1
ESRRG	CBX6	CYB5R2	FOXD4L3	DNAJC19	CLIC2	EMC4	FAM24B	GTF2A2	CTXN2	DCAF8
ETNK1	CBX7	CYP17A1	FOXL2	DNAJC22	CLIC3	EMC6	FAM43B	GTF2F1	CUL5	DCDC1
ETV2	CBY2	CYP1B1	FOXP4	DNAJC25	CLIP2	EMC7	FAM83A	GUF1	CWC15	DCST2
EXOSC5	CC2D1A	CYP21A2	FRA10AC1	DNAJC7	CLIP3	EMX1	FAM83D	GULP1	CWF19L1	DCTPP1
EYA2	CC2D2B	CYP26B1	FRMD5	DNAJC9	CLK3	ENDOG	FANCM	GYG1	CXCL14	DCUN1D5
EYS	CCAR2	CYP27C1	FUBP3	DNAL4	CLSTN2	ENDOV	FAR2	GYG2	CYB5RL	DCXR
EZR	CCDC102B	CYTH1	FUOM	DND1	CLTCL1	ENKUR	FARP2	HAVCR1	CYP20A1	DDB1
F12	CCDC105	CYYR1	GABRB1	DNM1L	CLU	ENO4	FBXL2	HBS1L	CYP2A7	DDN
FAAH	CCDC107	DACT1	GALNT12	DNPH1	CLUAP1	ENOX1	FBXO10	HCCS	CYP2C19	DDX39A
FABP12	CCDC115	DAPK3	GAPVD1	DNTTIP2	CMTM5	ENPP4	FBXO34	HDAC1	CYP2E1	DDX54
FAIM	CCDC136	DBP	GATA1	DOLPP1	CMTM7	ENPP5	FBXO41	HDAC11	CYP2F1	DDX59
FAM133A	CCDC144A	DCAF12L1	GATAD2B	DPCD	CMYA5	ENTPD5	FBXW12	HDDC2	CYP2U1	DECR2
FAM149B1	CCDC178	DCAF12L2	GBP7	DPH2	CNN1	EPB41	FBXW7	HDGFL1	DACH2	DEDD
FAM155B	CCDC3	DCAF15	GDAP1L1	DPM2	CNN2	ERCC1	FCN3	HERC2	DAW1	DEFA5
FAM170A	CCDC32	DCBLD2	GDAP2	DPRX	CNOT8	ERCC2	FERMT1	HES2	DAZ2	DEFB129
FAM174B	CCDC33	DCSTAMP	GDF6	DPY19L3	CNPY4	EREG	FFAR2	HFE	DAZAP1	DEGS1
FAM180A	CCDC42	DCTD	GEMIN7	DPYSL5	CNTN1	ERGIC3	FGD6	HIBCH	DBI	DENND1B
FAM199X	CCDC65	DCTN1	GEN1	DROSHA	CNTNAP1	ERI1	FHIP1B	HIF1AN	DBN1	DEPDC1B
FAM205A	CCDC68	DCTN3	GFAP	DSC1	CNTNAP3	ERICH1	FHOD1	HIGD2A	DCAF8L2	DEPDC4
FAM216B	CCDC69	DCUN1D3	GFRA3	DSEL	CNTNAP3B	ERICH6	FIBCD1	HMOX1	DCK	DFFA
FAM227B	CCDC70	DDA1	GGNBP2	DTD2	CNTRL	ERLEC1	FJX1	HMSD	DCLK3	DGAT1
FAM234A	CCDC74B	DDIT4L	GGTLC1	DTNB	COG6	ERLIN2	FKBP14	HMX1	DCTN5	DGAT2L6
FAM237B	CCDC8	DDO	GJA4	DUSP4	COL14A1	ERMAP	FLT1	HPF1	DCUN1D2	DGKK
FAM241B	CCDC85A	DDX3X	GJB2	DUSP9	COL15A1	ERMP1	FLT4	HPGDS	DDIAS	DHCR24
FAM3B	CCDC88C	DDX58	GLB1L	DYNC1LI1	COL19A1	ETF1	FMN1	HRH3	DDT	DHX30
FAM3C	CCDC92B	DENND2A	GLDC	DYNC2I1	COL22A1	ETFA	FMNL3	HS6ST1	DDX1	DHX34
FAM47E	CCER2	DENND2D	GLIPR1L2	DYNLT2B	COL23A1	ETFDH	FN3KRP	HSD17B12	DDX4	DHX57
FAM53C	CCK	DENND3	GLMP	E2F5	COL4A3	ETNPPL	FOSL2	HSH2D	DDX52	DIP2B
FAM78B	CCL11	DENND4B	GNAS	EAF1	COL4A4	EXOC2	FOXC2	HSPA6	DDX53	DIS3L2
FAM91A1	CCL13	DENND6A	GNG4	EARS2	COL6A1	EXOSC6	FOXO3	HSPB9	DDX55	DISP2
FAM98A	CCL14	DEPDC1	GOLGA6A	EBF2	COL6A2	F3	FOXP2	HTR3A	DDX56	DKC1
FAM98C	CCL15	DEPDC5	GOLGA6B	ECHS1	COL7A1	FABP4	FREM3	IDH1	DEAF1	DLG2
FARSA	CCL18	DEPDC7	GOLGA6L10	ECI1	COPZ2	FABP9	FRMD8	IDH3A	DEFB108B	DLGAP5
FASTKD1	CCL2	DEPP1	GOLIM4	EDEM2	CORO1A	FAHD2A	FSCN1	IFNLR1	DEFB109B	DLL3
FASTKD5	CCL20	DERA	GORASP1	EEF1A2	CORO2B	FAM114A2	FSTL3	IFT52	DEGS2	DNA2
FBXO33	CCL23	DERL3	GPATCH2L	EEF1AKMT4	COX4I2	FAM117B	FTCD	IGF1	DENR	DNAH12
FBXO38	CCL24	DHX58	GPC5	EEFSEC	COX6B2	FAM118A	FUT11	IGF1R	DGKB	DNAH14
FBXW10	CCL26	DHX8	GPD1	EFCAB11	CPEB1	FAM120A	FZD1	IGSF22	DGKQ	DNAH3
FBXW4	CCL3	DIDO1	GPER1	EFHC1	CPM	FAM120AOS	GAB1	IK	DHH	DNAJB7
FEM1A	CCL7	DIP2C	GPR1	EFNA2	CPNE2	FAM13C	GABRR1	IKBKB	DHRS9	DNAJC2
FEM1C	CCL8	DIPK1C	GPR155	EHF	CPNE5	FAM161A	GAD1	IL17RC	DICER1	DNAJC30
FGF22	CCN1	DIRAS3	GPR180	EIF2AK1	CPNE8	FAM170B	GAGE10	IL18R1	DISC1	DNAJC4
FGFBP3	CCN5	DISP1	GPR19	EIF2B4	CPQ	FAM174A	GALK1	IL27	DLG3	DNAJC5
FH	CCN6	DKK3	GPR37L1	EIF2B5	CPT1C	FAM180B	GALM	ING3	DMBX1	DNAL1
FKBP4	CCNO	DLGAP3	GPR4	EIF2D	CPXM1	FAM184B	GALNT10	INPP5A	DMP1	DNASE1L1
FLNB	CCR2	DLX3	GPR83	EIF2S1	CR1L	FAM189A1	GALNT15	INPP5K	DMRTC1	DNASE1L2
FLVCR1	CCR6	DMWD	GPRC5D	EIF2S2	CRACD	FAM210B	GALNT8	INSM2	DMRTC1B	DPY30
FN3K	CCR9	DNAJC5B	GPT	EIF3CL	CREG1	FAM219B	GAN	INTS10	DMTF1	DRAXIN
FOLH1	CCT8L2	DNASE2	GREM1	EIF3I	CRHR2	FAM241A	GAS7	IPO11	DNAH10	DRC3
FOLH1B	CD14	DNM1	GRIK3	EIF4G1	CROCC2	FAN1	GDPD3	IPO5	DNAH6	DTD1
FOXD4L6	CD163	DNTTIP1	GRM8	EIF5B	CRTAM	FANCC	GGA3	ISCA1	DNAI7	DTL
FRAT2	CD163L1	DOCK1	GRPR	EIPR1	CRTAP	FANCD2OS	GGTLC2	ISOC1	DNAJC13	DTX3L
FRG2	CD177	DOCK10	GSDMB	ELAVL1	CRTC3	FAT1	GHRL	ITPK1	DNASE1	DTYMK
FSCN2	CD1A	DOCK11	GTF2H4	ELAVL2	CRYZ	FBXL14	GIN1	IWS1	DNASE2B	DUS4L
FTCDNL1	CD1B	DOCK5	GYS2	ELL3	CSDE1	FBXO15	GJA3	JMY	DNER	DUSP28
FUNDC1	CD1C	DOCK8	GZF1	ELMO3	CSF1	FBXO22	GJA5	KAT6B	DNHD1	DVL1
FXR1	CD1E	DOK1	H3-3B	ELOA	CSF1R	FBXO25	GKN2	KATNA1	DNLZ	DVL3
FYTTD1	CD200R1	DPP4	H3C3	ELOC	CSF2	FBXO36	GLA	KATNBL1	DNMBP	DYNC2I2
FZD6	CD200R1L	DPY19L1	HBE1	ELOVL2	CSF2RB	FBXO4	GLB1L3	KBTBD4	DNMT3A	DYNLRB1
G3BP1	CD207	DRAM2	HCRTR1	EMC1	CSF3R	FDFT1	GNG8	KCNB1	DOCK4	DYNLT2
GABBR2	CD209	DRP2	HEATR3	EMC3	CSRP2	FDX1	GNRH2	KCND3	DOK6	DYRK1B
GABRB3	CD22	DSE	HELLS	EMG1	CTF1	FECH	GOLGA6D	KCNJ12	DONSON	E2F3
GADD45G	CD247	DSG4	HES1	EN2	CTSC	FEV	GOLGA6L4	KCTD1	DOT1L	E2F7
GAK	CD300E	DTHD1	HEXIM2	ENO3	CTSW	FEZF1	GOLGA8A	KCTD15	DPEP1	E2F8
GALK2	CD300H	DTNBP1	HEYL	ENOSF1	CTU2	FGF8	GOPC	KDM3B	DPF1	EBAG9
GALNT3	CD300LD	DUSP11	HHLA2	ENTR1	CUX2	FKBP11	GORAB	KDM4C	DPM1	EBPL
GALNT7	CD300LG	DUSP19	HIGD1C	EPHA6	CXCL10	FMC1	GOSR1	KDM6B	DPM3	ECEL1
GALNTL6	CD302	DUSP6	HMGB2	EPO	CXCL3	FNDC9	GPALPP1	KEAP1	DQX1	ECT2
GALR3	CD33	DUXB	HNRNPD	EPRS1	CXCL6	FNIP1	GPATCH8	KHDRBS3	DRD4	EDEM1
GAREM1	CD38	DYNC1LI2	HNRNPLL	ERBB2	CXCL8	FNTA	GPC4	KHK	DRG2	EDEM3
GART	CD40	DYNC2H1	HNRNPUL1	ERBB3	CXCL9	FOXB1	GPHA2	KIAA0753	DSCAM	EDF1
GATB	CD48	DYNLT1	HROB	ERCC6	CXCR3	FOXN4	GPIHBP1	KIAA0930	DUS1L	EDRF1
GATD3B	CD52	DYSF	HSD17B11	ERGIC2	CXCR4	FOXP1	GPKOW	KIAA1191	DUS3L	EEF1AKNMT
GBA2	CD69	DZIP1	HSFX4	ERI2	CYB5R3	FRG2C	GPN2	KIF13A	DUS4L-BCAP29	EEF1D
GCDH	CD7	DZIP1L	HSPBAP1	ERI3	CYBA	FRMD4B	GPR135	KIF13B	DUSP10	EEF1G
GCLM	CD79A	ECHDC1	HTR1F	ERO1B	CYBB	FRMPD2	GPR137B	KIF1C	DUSP14	EFCAB10
GCNT1	CD82	ECSCR	HUWE1	ERV3-1	CYBRD1	FUBP1	GPR20	KIZ	DUSP8	EFCAB12
GDE1	CD8B2	EDN2	HYAL2	ERVW-1	CYP11A1	FURIN	GPRC5A	KLC4	DYNC1H1	EFCAB6
GDF15	CDC37L1	EEF2K	ICE1	ESRP2	CYP27B1	FXYD4	GPRIN2	KLHDC10	DYNLL1	EFNA1
GDI2	CDC42EP3	EFCAB5	IDH3B	ESRRA	CYP2S1	GABRA3	GPSM2	KLHL15	DYRK3	EFNB2
GFOD2	CDC42EP4	EFHD1	IFTAP	ESRRB	CYP4F12	GABRG3	GRAMD4	KLHL41	DYTN	EGF
GFPT1	CDC42EP5	EGFL6	IGFBP5	ETFBKMT	CYP4F22	GADD45GIP1	GRIN2A	KLHL9	E2F1	EGLN1
GGACT	CDC42SE2	EGFL7	IGFBPL1	ETFRF1	CYP4Z1	GALNT1	GRIPAP1	KRT33A	E2F2	EHBP1
GHRHR	CDH10	EGLN2	IGHMBP2	EVPL	CYS1	GALNT11	GRK1	KXD1	E4F1	EIF3B
GIGYF2	CDH17	EIF4EBP2	IGLON5	EXD2	CYTH4	GAST	GRM2	KYAT1	EBF3	EIF3C
GJB1	CDH18	EIF5A2	IGSF11	EXOC6	CYTIP	GATA2	GRM6	L3MBTL2	EBLN2	EIF3M
GKAP1	CDH22	ELF1	IL17C	EXTL2	CZIB	GATA4	GRP	LARP7	EDDM3A	EIF4E2
GLE1	CDH26	ELFN1	IL36G	EYA3	DAAM2	GATD3A	GSDMA	LATS1	EEA1	EIF4EBP3
GLO1	CDHR1	ELK3	IMPG2	EZHIP	DACT3	GBX1	GTF3C5	LCE1C	EFCAB13	EIF4H
GLP1R	CDK15	ELL	INO80E	F2RL2	DAPK2	GC	GTPBP2	LCN15	EFHB	ELL2
GLRA1	CDKL2	ELMO2	INTS11	FABP5	DAPP1	GCC1	GXYLT2	LCP1	EFTUD2	ELOB
GLUD1	CDKN1C	ELOVL3	INTS3	FAF1	DBX2	GCSH	H2BC11	LDAH	EHHADH	EMC10
GLYATL1	CDO1	ENG	INTS4	FAF2	DCHS1	GDPD1	H2BE1	LDLRAP1	EID2	EMC9
GLYATL3	CDR1	ENO2	INTS6	FAH	DCLK1	GEMIN5	HAND2	LETM2	EIF1AD	EME1
GNAQ	CDX1	ENTPD3	IQCA1L	FAM106B	DDAH2	GET1	HAUS5	LHPP	EIF1AY	EMSY
GNE	CDX2	EPC1	IQSEC2	FAM131A	DDB2	GET3	HAUS7	LHX2	EIF2B1	ENO1
GNG13	CEACAM21	EPC2	IRF7	FAM151B	DDR2	GFM2	HCAR2	LIM2	EIF4EBP1	ENPP3
GOLGA5	CEACAM3	EPDR1	IRS1	FAM162A	DDX18	GGT2	HCFC1R1	LIMA1	EIF6	ENTPD6
GOLGA6L9	CEACAM4	EPHA5	ISG15	FAM189A2	DDX19B	GGT7	HDAC10	LIMCH1	ELK1	ENTPD7
GOLT1B	CEACAM5	EPHX4	ISG20	FAM189B	DDX24	GHITM	HDAC2	LIN7B	ELMOD2	ENY2
GORASP2	CEACAM6	EPS15L1	ISLR2	FAM214B	DDX25	GHRH	HDAC6	LIPI	ELOA2	EPCAM
GOT1	CEACAM7	EPS8	ISY1	FAM227A	DDX6	GK2	HDHD3	LKAAEAR1	ELOVL4	EPM2AIP1
GP1BB	CELA1	EPSTI1	ITGA10	FAM234B	DEFB134	GLMN	HEATR4	LMAN2L	EMD	EPN3
GPANK1	CELF6	EPYC	ITGAV	FAM53A	DEK	GLP2R	HEATR9	LMBRD1	EME2	EPS8L1
GPD2	CELSR1	ERAP2	ITGB1BP1	FAM71F2	DENND2B	GLRX3	HECTD3	LNP1	EML1	ERAL1
GPR107	CEMIP	ERCC5	ITGB8	FAM83G	DENND2C	GMCL2	HELZ	LOC101930434	ENC1	ERBB4
GPR143	CENPVL3	ERCC8	ITPR2	FAM83H	DENND5A	GMNC	HELZ2	LOC105373989	ENSA	ERCC4
GPR160	CEP120	ERG	JADE1	FANCF	DENND5B	GNB1	HENMT1	LOC105378148	ENTPD8	ERCC6L
GPR89A	CER1	ERICH3	JAG1	FASN	DGKA	GNB4	HEPACAM	LOC107985876	EOLA1	ERG28
GPR89B	CERS3	ERICH4	JMJD8	FBXO28	DGKG	GOLGA7	HERC5	LOC389895	EOLA2	ERH
GPT2	CES1	ERLIN1	JOSD1	FBXO42	DGKZ	GOLGA8B	HERPUD2	LPIN2	EPHA8	ERICH2
GRK4	CFAP300	ERMN	JOSD2	FBXO43	DGLUCY	GOLM1	HEXIM1	LRFN3	EPHB3	ERN1
GRK7	CFC1	ERO1A	KAT8	FBXO46	DHX38	GOLM2	HEY1	LRMDA	EPN1	ERP29
GRM1	CFC1B	ERP27	KCNA5	FBXW9	DIO3	GOLPH3	HHEX	LRRC27	EPPK1	ERRFI1
GRPEL1	CFD	ESS2	KCNB2	FGF5	DLEC1	GOT2	HIGD1B	LRRC29	EPS8L2	ERVH48-1
GRWD1	CFDP1	ETS2	KCNC3	FGFRL1	DLG4	GPAT4	HIKESHI	LRRC37B	ERMARD	ESCO2
GSTCD	CFH	ETV1	KCNE4	FGGY	DLK2	GPI	HIP1R	LRRC53	ERVMER34-1	ESF1
GTF2H5	CFL2	ETV3L	KCNG2	FHIP1A	DMD	GPR149	HIPK1	LRRC57	ESM1	ESPL1
GTF3C1	CFP	ETV4	KCNH1	FHIT	DMPK	GPR158	HLA-DQA2	LRTM2	EVI5	ETV3
GTPBP4	CGB5	EVA1B	KCNJ9	FICD	DMRT2	GPR176	HLX	LSAMP	EXD1	EXOC5
H1-2	CGB7	EVPLL	KCNK1	FIS1	DMRTA2	GPR182	HMGA2	LYN	EXO1	EXOC8
H1-4	CGB8	EXO5	KCNMB4	FITM2	DNAAF9	GPR37	HMGN5	LYPD3	EXOC1	EXOSC2
H1-5	CGNL1	EXOC3	KCNS3	FKBP3	DNAJB4	GRAMD2B	HNF1B	LYPD6B	EXOC7	EXOSC4
H1-6	CH25H	EXOC3L2	KCTD5	FKTN	DNAJC15	GREB1	HNRNPUL2	MAB21L2	F2RL3	EZH2
H2AC13	CHADL	EXOSC10	KDELR3	FLYWCH2	DNAJC8	GRHPR	HOMER3	MAGEE1	F8A2	F2R
H2AC15	CHD3	EXOSC9	KDM2B	FMO5	DNMT1	GRID2	HOXA11	MAN1C1	FA2H	F8A3
H2AC18	CHGA	EXTL1	KDM5C	FNBP1L	DOCK2	GRM5	HOXA6	MAN2A1	FAHD1	FAAP100
H2AC19	CHI3L1	FAAP20	KERA	FNDC10	DOK3	GSC2	HOXB3	MAN2A2	FAM104A	FADS2
H2AC20	CHI3L2	FAM110C	KHSRP	FNDC11	DOK4	GSE1	HOXB4	MAN2B2	FAM110A	FAM104B
H2AC4	CHMP4A	FAM124B	KIAA1549L	FNDC8	DOP1A	GSR	HOXD1	MAP1LC3B2	FAM111A	FAM107B
H2AC6	CHMP7	FAM167B	KIFAP3	FOCAD	DPEP2	GSS	HOXD3	MAP2K2	FAM111B	FAM110B
H2AZ2	CHODL	FAM171B	KIN	FOXA1	DPF2	GTF2H2	HOXD4	MAP3K5	FAM156A	FAM120C
H2BC12	CHRDL1	FAM177B	KIRREL2	FOXD1	DPP9	GTF2H2C	HTATIP2	MAPK1	FAM177A1	FAM133B
H2BC13	CHRFAM7A	FAM181B	KLF1	FOXD4	DPYD	GTSF1L	HTD2	MAPKAPK3	FAM186A	FAM135B
H2BC15	CHRM1	FAM193B	KLF11	FOXE3	DPYSL2	GUCA1ANB	HTN1	MARK4	FAM186B	FAM136A
H2BC4	CHRM2	FAM228A	KLF7	FOXRED2	DPYSL3	GYS1	HTRA3	MCIDAS	FAM217A	FAM166A
H2BC5	CHRNA4	FAM240C	KLHL18	FPGT	DPYSL4	H2BC14	HYAL1	MCPH1	FAM222A	FAM166B
H2BC6	CHRNE	FAM50B	KLHL34	FRRS1	DRAM1	H2BS1	IDS	MCTP2	FAM236C	FAM174C
H3-3A	CHST2	FAM76A	KLK1	FTSJ3	DST	H3C4	IER5L	MEAK7	FAM3A	FAM185A
H3-4	CHST4	FATE1	KLK6	FZD8	DTNA	H3Y1	IFI44	MED11	FAM72A	FAM193A
H3C12	CHST7	FAXC	KLKB1	G3BP2	DTX1	H4-16	IFI44L	MED7	FAM72B	FAM200B
H4C14	CHST9	FBF1	KLRC2	G6PC3	DTX3	H4C1	IFI6	MED9	FAM89B	FAM207A
H4C3	CIAO2B	FBLL1	KMT2B	GABPB2	DUSP15	H4C11	IFIH1	MEIS3	FANCB	FAM209A
H4C4	CIB2	FBN1	KMT2E	GAL3ST2	DUSP18	H4C12	IFT20	MESD	FAP	FAM20B
H4C5	CIB4	FBXL12	KMT5A	GAMT	DUSP2	HACL1	IFT46	METTL16	FBL	FAM210A
HACD3	CIBAR1	FBXL15	KRT10	GANAB	DUSP3	HADHA	IGFL3	MEX3C	FBRSL1	FAM220A
HAND1	CIBAR2	FBXL22	KRT32	GAPDH	DUSP5	HADHB	IGLL1	MFAP1	FBXL4	FAM221A
HDDC3	CIDEC	FBXO24	KRT74	GARS1	DYRK4	HARS1	IKBKG	MFSD14B	FBXL8	FAM222B
HEATR5A	CKB	FBXO30	KRTAP29-1	GAS2L1	E2F4	HCN1	IL17RE	MFSD14C	FBXO11	FAM243A
HEPACAM2	CKLF	FCGR1A	L1CAM	GCAT	EBF1	HCN2	IL1A	MGAM	FBXO5	FAM71D
HEPHL1	CKM	FCGR3A	LAMB4	GCC2	EBF4	HDAC3	IL20RB	MGAM2	FDCSP	FAM71E1
HES7	CLASP1	FGF1	LAMC1	GDF9	ECHDC3	HDHD2	IL6R	MGAT5	FDXACB1	FAM71F1
HIBADH	CLC	FGF11	LBHD1	GDPGP1	ECM1	HDLBP	INA	MIER3	FERD3L	FAM72C
HINT1	CLCA2	FGF17	LBR	GEMIN6	ECM2	HGSNAT	ING2	MIF4GD	FGA	FAM72D
HLTF	CLCA4	FGFBP2	LECT2	GEMIN8	EDA2R	HIGD2B	INHBC	MIS12	FGF12	FAM76B
HM13	CLCN5	FGFR2	LEF1	GFM1	EDC4	HINT3	INO80D	MLN	FGF13	FAM81B
HMGA1	CLDN18	FHDC1	LENG8	GGCT	EDIL3	HMBS	INPP4A	MLYCD	FGF14	FAM83F
HMGN2	CLDN22	FHL3	LHFPL3	GGPS1	EDNRA	HMGCL	INPP5E	MMP24	FGF16	FANCD2
HMOX2	CLEC10A	FILIP1	LIG1	GHDC	EDNRB	HMGCR	INSC	MNT	FGF18	FANCG
HNRNPC	CLEC1B	FKBP10	LIMS4	GID8	EFCAB1	HNRNPA0	INSL3	MOB4	FGF19	FANCI
HNRNPK	CLEC20A	FKBP15	LIN52	GJA9	EFEMP2	HNRNPA1	INTS2	MOCS1	FGF23	FANK1
HNRNPR	CLEC3A	FKBP1A	LIN54	GK5	EFHD2	HNRNPM	INTU	MOCS2	FGF3	FARP1
HOMEZ	CLEC3B	FLG	LIN9	GLOD5	EFNA5	HOOK3	INVS	MPP7	FGF9	FARS2
HOOK1	CLEC4A	FLII	LLCFC1	GLYR1	EFNB1	HPS6	IP6K1	MPPED2	FIGN	FARSB
HOXB13	CLEC4D	FLVCR2	LMNTD2	GMCL1	EFS	HRH4	IPCEF1	MRM3	FIP1L1	FASTK
HP1BP3	CLEC4E	FLYWCH1	LMO1	GMDS	EHBP1L1	HS3ST2	IQCN	MRPL39	FIZ1	FASTKD2
HPN	CLEC4F	FMOD	LMTK3	GMEB2	EHD1	HS6ST3	IQSEC1	MRPL54	FKBP1B	FASTKD3
HRAS	CLEC4M	FOXN3	LOC101059915	GMFB	EHD2	HSBP1	IRAK4	MRPS18A	FKBP5	FBP2
HRK	CLEC6A	FOXP3	LOC101928268	GMPPA	EHD4	HSCB	IRF3	MRPS27	FKBP6	FBXL13
HSD17B1	CLECL1	FPR3	LOC102724474	GMPPB	EID3	HSDL2	IRX5	MRPS36	FLG2	FBXL16
HSD17B4	CLIC5	FRK	LOC105373057	GMPS	EIF1B	HSPA13	ITCH	MSANTD5	FLRT1	FBXL18
HSP90AB1	CLIC6	FRMD3	LOC105378979	GNL2	EIF4ENIF1	HSPA4	ITGA1	MSMB	FMR1NB	FBXL20
HSP90B1	CLIP4	FRMD4A	LOC107984638	GNL3	ELF4	HSPA5	ITGA11	MSX1	FOXD3	FBXL6
HSPA1B	CLMP	FSIP1	LOC107984817	GNMT	ELMO1	HSPA8	ITIH1	MTCH1	FOXD4L1	FBXO45
HSPA9	CLN5	FST	LOC107985022	GNPAT	EMCN	HTR6	ITIH3	MTCL1	FOXD4L4	FBXW11
HSPD1	CLRN3	FUT3	LOC107985678	GNPNAT1	EMILIN1	HTT	ITPR3	MTERF4	FOXG1	FBXW8
HSPH1	CLTB	FUT4	LOC107985729	GNRHR	EML3	HYOU1	ITPRID2	MTFMT	FOXJ1	FDPS
HTR4	CLVS1	FUT6	LOC107986982	GOLGA1	EMP3	IBTK	ITPRIPL2	MTHFD1L	FOXM1	FEN1
HYDIN	CLVS2	FUT8	LOC107987243	GOLGA2	ENPEP	ICE2	IVNS1ABP	MTMR7	FOXN1	FER1L6
HYKK	CMA1	FXYD5	LOC107987372	GOLGA4	ENTPD1	ICMT	JMJD6	MTRF1L	FOXN2	FGFR3
IARS1	CMIP	FYN	LOC112267992	GOLGB1	EOMES	IER3IP1	JPH3	MTX3	FOXS1	FIBP
IDE	CMKLR1	FZR1	LOC112577516	GOLPH3L	EPB41L1	IFITM5	KANSL1	MUC1	FPGT-TNNI3K	FKBPL
IDI2	CMTM1	GAB2	LOC114841035	GON7	EPB41L2	IFT74	KBTBD2	MUL1	FRG2B	FLAD1
IFRD2	CMTM2	GABRR2	LORICRIN	GPAA1	EPHA2	IGFBP2	KBTBD6	MXI1	FRMPD3	FNDC1
IFT88	CNGA2	GADD45A	LOXL2	GPATCH4	EPHA7	IGIP	KCNA6	MYBPH	FRS2	FNTB
IGBP1	CNMD	GADD45B	LPO	GPBP1L1	EPHB1	IGSF23	KCNAB3	MYL12B	FRYL	FOXB2
IGSF5	CNNM1	GAL3ST4	LRCH2	GPHN	EPHB6	IL1R1	KCNK10	MYLIP	FSCN3	FOXD4L5
IL20RA	CNP	GALNS	LRCH4	GPR137	EPHX3	IL3RA	KCNK13	MYO1C	FSHB	FOXH1
IMPA1	CNPY1	GALNT16	LRIG3	GPRIN1	EPS8L3	ILDR1	KCNK2	MYO5A	FSTL5	FOXJ3
INSL4	CNR2	GALNT18	LRRC3	GRHL2	ERAP1	IMMT	KCNQ3	MZT2A	FTSJ1	FOXK1
INSR	CNRIP1	GALNT6	LRRC32	GRIA1	ERFE	IMP3	KCTD4	MZT2B	FUNDC2	FOXK2
INTS12	CNTFR	GALR1	LRRC38	GRINA	ERVV-1	IMP4	KDM5A	N6AMT1	FUS	FOXRED1
INTS13	CNTLN	GAPT	LRRC66	GRM4	ESD	IMPACT	KEL	NAE1	FUT9	FRMPD1
IPO13	CNTN4	GAS6	LRRCC1	GRPEL2	ESPNL	IMPDH1	KIAA1217	NAIP	FXYD3	FRS3
IPO4	CNTN6	GASK1B	LUC7L3	GRSF1	ESR1	IMPG1	KIAA1841	NBPF15	FYB2	FSD1L
IPO7	CNTROB	GATM	LUZP4	GSK3A	ESR2	INCA1	KIDINS220	NBR1	FZD5	FSD2
IPP	COCH	GCKR	LY6G5B	GSPT1	ETS1	ING4	KIF1A	NCBP3	FZD9	FSIP2
IPPK	COL13A1	GDF11	LY6H	GSTA3	ETV5	INHBB	KIF26B	NCOA1	G6PD	FUCA2
IQCH	COL17A1	GGA2	LY6K	GSTZ1	ETV6	INPP5J	KIF5A	NCOR1	GAB4	FUT1
ISCA2	COL27A1	GGT5	LZTFL1	GTF2A1	ETV7	INSIG1	KLF10	NCR3LG1	GABPA	FUT5
ISOC2	COL4A6	GIT2	MAD2L1	GTF2B	EVA1C	INSL6	KLF12	NDEL1	GABPB1	FUZ
ITGB5	COL9A1	GJA1	MAFB	GUCY2D	EVC2	INTS14	KLHDC2	NDST2	GABRA2	FZD4
ITPA	COLEC10	GJC1	MAGEA10-MAGEA5	GXYLT1	EVI2A	IQGAP2	KLHDC4	NDUFS4	GABRB2	G2E3
JKAMP	COMMD4	GLB1	MAGED4B	H2AC17	EVI2B	IRX1	KLHL4	NEIL1	GABRD	GAA
KASH5	COMMD6	GLDN	MAML3	H2AW	EVI5L	IVD	KPNA3	NEK1	GAGE1	GALE
KCNMB2	COQ10A	GLI3	MAP4K5	H2BC17	EVX1	IZUMO3	KRBOX1	NEO1	GAGE12B	GAR1
KCNN2	COX14	GLIPR1L1	MAPK8IP3	H2BC21	EXTL3	KALRN	KRBOX4	NEURL4	GAGE12C	GATAD1
KDM4D	COX4I1	GLIS3	MARCOL	H2BC8	F11	KARS1	KRI1	NFIX	GAGE12G	GATAD2A
KIF3A	COX7A1	GLUL	MARK3	H3C10	F8	KAT14	KRT19	NHEJ1	GAGE13	GATD1
KIF3B	CP	GLYATL2	MBD6	H3C6	FAM102B	KAT6A	KRT35	NIPA1	GAGE2A	GBF1
KIFBP	CPA1	GMEB1	MBIP	H4C8	FAM110D	KCNA4	KRT83	NLRX1	GAL	GBX2
KISS1R	CPA2	GMNN	MBTD1	HADH	FAM124A	KCNJ2	KRT86	NMBR	GAL3ST1	GCA
KLC2	CPA3	GNA13	MCM9	HAGH	FAM155A	KCNJ6	L1TD1	NOP9	GALNT17	GCFC2
KLHDC3	CPA4	GNG12	MCRS1	HAT1	FAM163A	KCNRG	LAMA3	NPAP1	GALNT2	GCM1
KLHL32	CPA6	GNL1	MED20	HBD	FAM168A	KCTD18	LAMA5	NPAS1	GALR2	GCSAML
KLHL35	CPAMD8	GNPTAB	MED24	HBP1	FAM184A	KDELR1	LBX2	NPR3	GAP43	GDAP1
KLHL7	CPED1	GNRH1	MED27	HBQ1	FAM217B	KDSR	LCT	NSA2	GAS2L2	GEMIN2
KLHL8	CPLX3	GOLGA6L7	MEIOB	HDAC8	FAM229B	KIAA0100	LEFTY1	NTNG1	GAS2L3	GET4
KLK2	CPNE6	GOLGA8J	MEP1B	HDHD5	FAM53B	KIF1B	LGI1	NUB1	GATC	GFER
KMT2C	CPPED1	GOLGA8N	MERTK	HEATR5B	FAM78A	KIF21A	LGI4	NUBP1	GBA	GGA1
KPNB1	CPS1	GOLGA8Q	MEST	HEATR6	FAM9B	KIF27	LHB	NUCB1	GCG	GGCX
KRAS	CPVL	GOLGA8T	METTL22	HEBP2	FASLG	KIF5C	LHFPL1	NUDT14	GCGR	GINS4
KRT20	CPXM2	GOSR2	METTL4	HECTD4	FAT3	KIR2DL1	LILRA2	NUDT3	GCLC	GIT1
KSR2	CR1	GPAT2	MEX3B	HES6	FAT4	KLHL1	LIME1	NUDT6	GCN1	GLB1L2
L2HGDH	CR2	GPATCH11	MFF	HEY2	FBN2	KLHL26	LIMK1	NUP188	GCNA	GLI4
L3MBTL1	CRABP1	GPATCH3	MGRN1	HGD	FBXO2	KLHL3	LINGO4	NUP88	GDA	GLRA2
LAMTOR2	CRABP2	GPC6	MGST2	HGH1	FBXO3	KLHL40	LIPJ	NUTM1	GDF3	GLRX5
LANCL1	CRBN	GPR141	MIA	HID1	FBXO31	KLK12	LMBR1L	NXF2B	GDI1	GLT8D1
LARGE2	CRCT1	GPR150	MIDEAS	HINT2	FBXO32	KLK14	LMF2	NXF3	GFUS	GLYATL1B
LARP1	CRHBP	GPR153	MIS18BP1	HIRA	FBXW5	KLK3	LMLN2	NYAP2	GFY	GNAI1
LARP1B	CRHR1	GPR22	MKRN2	HIVEP1	FCER1G	KLLN	LNX1	OAZ2	GGT1	GNAT2
LARP4B	CRIM1	GPR31	MLLT3	HK2	FCGBP	KNG1	LOC100505502	OCRL	GIGYF1	GNB1L
LARS1	CRIP3	GPR34	MOV10	HLCS	FCGR2A	KRBA2	LOC101928764	OCSTAMP	GINS1	GNB2
LARS2	CRISPLD2	GPR52	MPIG6B	HMCES	FCGR2B	KREMEN2	LOC101929937	OIT3	GINS2	GNG5
LCLAT1	CRLF2-2	GPR68	MRGBP	HMG20B	FCGRT	KRT24	LOC102724200	OPHN1	GINS3	GOLGA3
LCTL	CRMP1	GPR75	MROH2A	HMGN1	FCHO1	KRTAP5-8	LOC105372412	OR1I1	GJC3	GOLGA8S
LDHAL6A	CRNN	GPR82	MRPL1	HMGXB4	FCHO2	KYAT3	LOC107984832	OR2AG2	GKN1	GP2
LEO1	CRY2	GPR85	MRPL11	HNRNPAB	FCHSD1	LAMP2	LOC107985021	OR2H2	GLCCI1	GPATCH2
LETMD1	CRYBG1	GPX4	MSANTD2	HNRNPF	FCMR	LBX1	LOC390877	OR51B4	GLRA3	GPN1
LGALSL	CRYBG3	GPX7	MSL1	HNRNPL	FCRL2	LCE1E	LPIN3	OR56B4	GLRX2	GPN3
LIFR	CRYGD	GPX8	MSR1	HOMER1	FCRL3	LCMT2	LRFN4	OR5K2	GLYAT	GPR137C
LIG3	CRYM	GRAMD1B	MSS51	HOMER2	FCRL6	LCN9	LRIG2	OR7D2	GNA12	GPR152
LILRB5	CRYZL1	GRAP	MST1	HOOK2	FCRLA	LDHAL6B	LRP5	ORMDL3	GNAT1	GPR157
LIN7C	CSF2RA-2	GRAPL	MTCP1	HPRT1	FDXR	LDHD	LRRC10B	OSBPL1A	GNG14	GPRASP2
LIPH	CSF3	GRB10	MTLN	HPX	FER	LEAP2	LRRC31	OSBPL5	GNG3	GPS1
LMBR1	CSHL1	GREB1L	MTM1	HRNR	FER1L5	LGALS8	LRRC4C	OTC	GNGT1	GRAMD1C
LOC100509620	CSK	GRIK2	MTRNR2L2	HS2ST1	FERMT2	LIMS3	LRRC55	OTOP3	GNL3L	GRB14
LOC102723382	CSMD3	GRIN2B	MTRNR2L3	HSD17B10	FERMT3	LMAN1	LRRC70	OTUD7A	GNPTG	GRB7
LOC102724334	CSN3	GRIN2D	MUC20	HSD17B8	FES	LMNTD1	LRRC75B	OXA1L	GOLGA6C	GRIFIN
LOC102725191	CSNK2A2	GRIP2	MUC8	HSD3B1	FEZ1	LMOD2	LRRIQ4	P2RX5	GOLGA7B	GRIN1
LOC105369669	CSRP1	GRN	MUSK	HSF1	FEZ2	LNX2	LRRTM2	PAFAH1B1	GOLT1A	GRIN3A
LOC105376875	CST6	GSDME	MX2	HSP90AA1	FGD2	LOC101927345	LSM6	PANX1	GON4L	GRTP1
LOC105377310	CST7	GSG1L	MYCN	HSPA1A	FGD3	LOC101930420	LSMEM2	PARP16	GP6	GRXCR1
LOC105379554	CSTA	GSTM3	MYLK3	HSPA1L	FGD5	LOC102723502	LTB4R	PAX7	GPAM	GSC
LOC107985556	CSTB	GSTO2	MYO1A	HSPE1	FGF2	LOC102723532	LUC7L	PCDHB10	GPC2	GSG1
LOC107987373	CSTF2T	GSTP1	MYO1B	HTR2C	FGL2	LOC102724250	LYSMD3	PCDHGA6	GPCPD1	GSK3B
LOC112268131	CTC1	GSTT2B	MYRF	HTR3E	FHAD1	LOC105371063	LYST	PCDHGC4	GPHB5	GSTA4
LONP1	CTIF	GTF2IRD2	NAA80	HUS1B	FHIP2B	LOC105376335	LYZ	PCMT1	GPR148	GTF2E1
LONP2	CTLA4	GTPBP8	NANOS1	HYAL3	FHL5	LOC105376714	LZTS1	PCYOX1	GPR179	GTF3A
LONRF2	CTNNBIP1	GUCY1A2	NAPB	HYPK	FILIP1L	LOC107984124	MAGEB17	PDCL	GPR35	GTF3C2
LPCAT3	CTNS	GUCY1B1	NAPSA	IARS2	FKBP7	LOC112267876	MAGED2	PDE6D	GPR45	GTF3C3
LRATD2	CTSB	H6PD	NASP	ICA1	FKBP9	LOC112267968	MAGOH	PDHB	GPR61	GTF3C4
LRBA	CTSD	HAS3	NAT10	IDH2	FLI1	LOC112577592	MALL	PDZD2	GPR78	GTPBP10
LRFN2	CTSE	HAUS8	NAV3	IDI1	FLNA	LOC112694756	MALRD1	PDZK1IP1	GPR88	GTPBP3
LRIT3	CTSF	HBA1	NBEA	IFNA5	FLOT1	LOC389199	MAN1A2	PELO	GPX5	GTSE1
LRP3	CTSG	HBEGF	NBPF10	IFNK	FLRT3	LONRF1	MANBAL	PELP1	GREM2	GUCY1A1
LRRC1	CTSH	HCFC2	NCAN	IGF2BP1	FLT3LG	LOXHD1	MAP1S	PEX11G	GRHL1	GUK1
LRRC37A	CTSL	HCRT	NCAPH2	IGSF21	FMN2	LPCAT1	MAP3K11	PGBD5	GRID2IP	GUSB
LRRC41	CTSS	HDAC5	NDRG4	IGSF8	FMNL1	LRCH3	MAP7D2	PHF21B	GRIN2C	GVQW3
LRRC42	CTSZ	HDAC7	NDST3	IGSF9	FNBP1	LRP11	MAPK13	PHF23	GRK2	H1-0
LRRC51	CUL1	HDX	NDUFA4	IKZF5	FOLR1	LRPAP1	MAPKAP1	PHF3	GRM3	H1-10
LRRC7	CUL2	HEBP1	NDUFA4L2	IL17RB	FOSL1	LRRC23	MAPKAPK2	PHIP	GRM7	H1-3
LRRC71	CWC27	HEG1	NDUFS5	IL36RN	FOXI2	LRRC28	MATN1	PHLDA2	GRXCR2	H2AC12
LRRC8E	CX3CL1	HELB	NEDD1	ILF2	FOXL2NB	LRRC73	MAU2	PHLPP2	GSAP	H2AC14
LRRC9	CXCL1	HERC6	NF1	ILF3	FOXO1	LRRC75A	MBD2	PHPT1	GSKIP	H2AC16
LRRN2	CXCL12	HIVEP3	NFATC2IP	ILRUN	FRAS1	LRRC8B	MBOAT4	PIGS	GTF2H3	H2AC21
LTN1	CXCL16	HK1	NFE2L3	IMMP2L	FREM1	LRRTM4	MCL1	PIK3C2A	GTF2IRD1	H2AC8
LUC7L2	CXCL17	HKDC1	NFIB	IMPA2	FREM2	LRTM1	MCM3	PIK3C3	GTPBP6	H2AJ
LYPLA1	CXCL2	HLA-DPA1	NGB	IMPDH2	FRMD6	LSM1	MCM5	PINK1	GUCA1B	H2AX
LYPLAL1	CXCL5	HLF	NKAIN4	ING1	FRMPD4	LSM2	MCOLN1	PIP4P1	GUCD1	H2BC18
LYRM7	CXCR1	HMBOX1	NKD1	ING5	FRRS1L	LSS	MCOLN3	PIP4P2	GYPA	H2BC3
MACO1	CXCR2	HMCN2	NKPD1	INTS5	FRZB	LY6G5C	MDC1	PIR	H2AC11	H2BC7
MADCAM1	CXCR5	HNRNPA1L2	NLGN4X	INTS8	FSD1	LYG2	MDM1	PITX2	H2AZ1	H2BU1
MAGEA3	CXCR6	HOGA1	NME4	IPMK	FTH1	LYPD6	MECP2	PKM	H2BC10	H3-5
MAGT1	CXorf65	HOPX	NME7	IQANK1	FUT2	LYPD8	MED12	PKNOX2	H2BC9	H3C1
MANEAL	CYB561D1	HOXA2	NME9	IQCG	FUT7	LYRM4	MED15	PKP1	H3C14	H3C13
MANF	CYB5B	HOXD8	NODAL	IQUB	FYB1	LZIC	MED18	PLA2G5	H3C7	H3C2
MANSC1	CYB5R4	HP	NOL8	IRGM	FZD10	MACROH2A1	MED6	PLA2G7	H4C15	H4C9
MAP3K19	CYGB	HPDL	NOL9	IRGQ	FZD2	MAFF	MEGF6	PLAAT1	H4C2	HACD2
MAPK6	CYLD	HPS1	NOSTRIN	IRS2	GAB3	MAGEA2	MEOX1	PLCL1	HAO2	HAGHL
MARCHF5	CYP11B1	HS3ST6	NOTCH2	IRX2	GABRE	MAGEA6	METTL11B	PLCXD2	HARS2	HAO1
MARVELD2	CYP24A1	HSD17B14	NOTCH2NLC	ISX	GALNT13	MAGEF1	MFSD13A	PLD2	HAS1	HARBI1
MCFD2	CYP27A1	HSF5	NOTCH3	IVL	GALNT14	MAGEL2	MFSD4B	PLEKHA3	HASPIN	HAUS3
MCM3AP	CYP2A13	HSPA12B	NOX5	IYD	GALNT5	MAGI1	MFSD8	PLEKHB2	HBM	HAUS6
MCUR1	CYP2W1	HSPG2	NPAT	IZUMO4	GALT	MAGIX	MGA	PLEKHF2	HCFC1	HAX1
MEA1	CYP3A5	HTRA1	NPIPA3	JAGN1	GAPDHS	MAN1B1	MGAT4C	PLIN3	HECW2	HCAR1
MEAF6	CYP3A7	HUNK	NPIPA5	JARID2	GARRE1	MAP2	MICA	PNPLA2	HELT	HCN3
MECR	CYP4B1	HYI	NPIPA8	JMJD4	GAS1	MAP2K1	MICAL3	POLG	HEMGN	HDGF
MED1	CYP4F2	IFI27	NPIPB11	JPT2	GATA3	MAP2K4	MIDN	POLK	HERPUD1	HEATR1
MED10	CYP4F3	IFIT1	NPIPB12	JUP	GBE1	MAP2K5	MIIP	POLR2A	HESX1	HECTD1
MEOX2	CYP7B1	IFIT2	NPPC	KATNB1	GBGT1	MAPK4	MKKS	POLR2E	HGFAC	HEMK1
MESP1	CYRIA	IFIT3	NPY4R2	KATNIP	GBP1	MAPK8IP1	MKS1	POLR2M	HGS	HERC3
METAP1D	CYSLTR1	IFIT5	NR1D2	KBTBD11	GBP2	MAPK8IP2	MLLT10	POLR3D	HIC2	HERC4
METRN	CYTL1	IFNAR1	NR1H2	KCNJ11	GBP3	MAPRE1	MLXIP	POMT1	HIF1A	HES4
METTL15	DAB2IP	IFNGR2	NR2C2	KCNJ13	GBP4	MARVELD3	MMD	POU1F1	HJV	HILPDA
MFAP3	DACH1	IGF2R	NR3C2	KCNK17	GBP5	MATK	MMEL1	POU6F1	HMGCS2	HIP1
MFSD5	DACT2	IGFALS	NR6A1	KCNV2	GCH1	MATR3	MMS22L	PPIAL4C	HMMR	HIPK2
MGAT5B	DAO	IGFBP3	NRDE2	KCTD3	GCNT4	MBLAC1	MORN1	PPIAL4H	HNF1A	HIVEP2
MIEF1	DAPL1	IGFBP7	NRN1	KDELR2	GDF5	MBNL3	MORN3	PPID	HNF4G	HJURP
MIEF2	DAZAP2	IGSF3	NRXN1	KDF1	GDF7	MBP	MOSMO	PPM1K	HNRNPDL	HMGB3
MIGA1	DAZL	IKBIP	NTN3	KDM1B	GDNF	MBTPS2	MPG	PPP1R7	HNRNPH1	HMGCS1
MIPOL1	DBNDD2	IKZF2	NTN5	KIAA0232	GDPD2	MC1R	MPV17L	PPP1R8	HOXA1	HMGXB3
MISP3	DCN	IKZF4	NUDT12	KIAA0319L	GDPD5	MCCC2	MPZ	PPP2R2A	HOXA10	HNRNPA2B1
MKRN1	DCP1B	IL10RB	NUP62	KIAA0895	GEM	MCMBP	MROH6	PPP3CB	HOXA4	HNRNPA3
MLF2	DCPS	IL17RD	NUS1	KIAA1522	GFPT2	MCU	MRPL23	PPP4R1	HOXB5	HNRNPU
MLH1	DDX19A	IL1RAP	OGFOD2	KIAA1958	GFRA1	MDH1	MRPL28	PRH2	HOXB6	HOXA9
MMP15	DDX50	IL22RA2	OLFML2B	KIAA2013	GFRA2	ME2	MRPS18C	PRKACB	HOXB7	HOXB9
MMP26	DEDD2	IL23R	OPCML	KIF20A	GHR	MED14	MRPS31	PRKN	HOXB8	HOXC4
MMUT	DEF6	IL34	OR14A2	KIF4B	GIMAP1	MED16	MRPS5	PROX1	HOXC10	HOXC5
MOAP1	DEF8	IL5	OR1E1	KIF9	GIMAP2	MED31	MS4A3	PRPF8	HOXC11	HOXC6
MOB1B	DEFA3	ILDR2	OR2B11	KLC3	GIMAP4	METTL8	MS4A4E	PRSS55	HOXC12	HOXC8
MORN4	DEFA4	ILKAP	OR2T2	KLF15	GIMAP6	MFHAS1	MSANTD3	PSKH1	HOXC13	HOXC9
MOV10L1	DEFB1	INAFM1	OR52N1	KLF16	GIMAP7	MFSD14A	MSRB2	PSMB6	HPCAL1	HPS3
MPC2	DEFB119	INF2	ORAI1	KLF3	GIMAP8	MFSD9	MT1E	PSMD7	HPGD	HPS4
MPND	DEFB136	INO80C	ORAI2	KLHDC7A	GIPC1	MICOS10	MT1HL1	PSPC1	HS1BP3	HS3ST1
MRPL13	DEFB4A	INPP5B	OSBPL11	KLHDC9	GJB7	MICU1	MT1X	PSTK	HS3ST5	HSBP1L1
MRPL14	DENND4C	IQCA1	OSBPL2	KLHL11	GJC2	MICU2	MT2A	PTAR1	HSD3B2	HSD11B1L
MRPL15	DES	IQCK	OSBPL6	KLHL12	GJD3	MINDY2	MTA2	PTCD2	HSF4	HSD17B3
MRPL18	DEXI	IQGAP1	OSBPL9	KLHL23	GJD4	MINDY4	MTF2	PTCH1	HSFX1	HSD17B6
MRPL22	DGCR6	IRF2BP2	OSGIN1	KLHL24	GLCE	MINDY4B	MTHFSD	PTDSS2	HSPA12A	HSD17B7
MRPL37	DHRS3	ISCU	OXTR	KLHL28	GLI1	MINPP1	MTNR1B	PTGR1	HSPA2	HSF2BP
MRPL47	DHRS4L2	ISLR	P2RY12	KNSTRN	GLI2	MKLN1	MTR	PTN	HSPB1	HSFX3
MRPL50	DHRSX-2	ISYNA1	P3H2	KPNA1	GLIPR1	MKNK2	MTRF1	PTPA	HSPB11	HSPA14
MRPL52	DHX29	ITGA2	PACRG	KPNA2	GLIS2	MKRN3	MTSS1	PTPN18	HSPBP1	HTR2B
MRPS16	DIABLO	ITGA2B	PACRGL	KPNA4	GLRX	MMADHC	MTUS2	PTPN4	HTRA2	HYLS1
MRPS18B	DIAPH2	ITGA5	PACS2	KRT18	GLS	MMP8	MUC13	PTPRU	HUS1	IAH1
MRPS2	DIO2	ITGB1	PAEP	KRT2	GLT8D2	MON1B	MUS81	PTTG1IP	IAPP	IBA57
MRPS22	DIPK2B	ITGB4	PAF1	KRT8	GM2A	MORF4L2	MUTYH	PVALB	IBSP	IFRD1
MRPS25	DIS3	ITIH4	PAH	KRTCAP3	GMFG	MOSPD2	MYCL	PYY	IDH3G	IFT122
MRPS33	DIXDC1	ITPKC	PALMD	KTN1	GMIP	MPC1	MYH14	QDPR	IDNK	IFT22
MRPS7	DKK1	ITPRIP	PAPPA2	L3HYPDH	GMPR	MPC1L	MYO15A	RAB14	IDUA	IFT27
MRPS9	DKK4	ITSN2	PARL	L3MBTL3	GNA11	MPDU1	MYO15B	RAB36	IFI27L1	IFT57
MSMO1	DLK1	JAG2	PARP12	LACTB2	GNA14	MPI	MYO16	RAB3GAP1	IFNL3	IGFL4
MTDH	DLL1	JCAD	PARP2	LAD1	GNAI2	MRFAP1	MYOM3	RAB4B	IFT140	IGFN1
MTERF3	DMBT1	JDP2	PARP9	LAMTOR1	GNAO1	MRPL35	N4BP2L2	RAB5B	IFT172	IL1RAPL1
MTFR1	DMC1	JSRP1	PATE3	LAMTOR5	GNAZ	MRPL4	NAA16	RAB8B	IFT43	INIP
MTHFD2	DMGDH	JUND	PATZ1	LARP4	GNB3	MRPL49	NAA40	RAB9A	IFT80	INO80B
MTMR12	DMKN	KANK3	PAX8	LBH	GNG11	MRPS11	NABP1	RABAC1	IFT81	INPP4B
MTMR4	DMXL2	KAZALD1	PCDH17	LCA5L	GNG2	MRPS28	NAF1	RABEP1	IGF2BP3	INPPL1
MTX1	DNAI3	KBTBD3	PCDH19	LCOR	GOLGA8H	MT4	NAGA	RAD17	IGFBP1	INSL5
MYC	DNAJB5	KBTBD7	PCDHB14	LDHA	GPA33	MTAP	NAGPA	RAET1E	IGFL2	INSM1
MYDGF	DNAJC17	KCNA2	PCDHGA2	LDLR	GPC1	MTCH2	NANOGP8	RAET1G	IL11	INTS1
MYEF2	DNAJC18	KCNC1	PCK1	LEKR1	GPM6B	MTMR6	NAP1L4	RAI14	IL13	IQCB1
MYG1	DNAJC5G	KCNE1B	PCMTD2	LENEP	GPR132	MTMR9	NAPRT	RALB	IL17REL	IQCE
MYL1	DNASE1L3	KCNG1	PCP2	LENG9	GPR15	MUC2	NAT1	RAMAC	IL1F10	IQGAP3
MYO5C	DNM2	KCNJ1	PCSK4	LETM1	GPR161	MUC22	NAT14	RANGRF	IL31RA	IRAK1
MYO6	DOC2A	KCNK4	PDE3A	LHX4	GPR162	MUC6	NBEAL2	RASSF6	IL37	IRF2BP1
MYSM1	DOC2B	KCNK5	PDE6C	LINGO1	GPR171	MYB	NBPF14	RBFA	IL9	IRF6
NAA11	DOK2	KCNK7	PDGFA	LIPT2	GPR173	MYBBP1A	NBPF19	RBL2	IL9R	IRX4
NABP2	DPEP3	KCNMA1	PDGFRL	LMAN2	GPR174	MYH10	NCAPD2	RBM11	IMMP1L	ISG20L2
NACC1	DPP10	KCNQ1	PDXK	LMBRD2	GPR18	MYL2	NCMAP	RBM23	INCENP	ITGB3BP
NAP1L1	DPP7	KCNQ4	PELI1	LMF1	GPR21	MYO1D	NDC80	RBMXL1	INHBA	ITGBL1
NAXD	DPP8	KCNS1	PERP	LMLN	GPR62	MYO1E	NDFIP2	RBPJL	INTS7	ITIH2
NAXE	DPPA4	KCNT1	PEX3	LMNB1	GPR63	MYO1H	NDUFAF5	RCCD1	IP6K2	JMJD1C
NBDY	DPT	KCTD12	PGA5	LMTK2	GPR65	MYO5B	NEBL	RELCH	IPO9	JPH1
NBPF20	DRC1	KCTD14	PGBD1	LMX1A	GPRASP1	MZT1	NEK6	RHEX	IQCC	JRK
NCDN	DRD1	KCTD6	PHF13	LMX1B	GPRC6A	NAA35	NEK7	RHOD	IQCD	JRKL
NCL	DRD2	KDM2A	PHKG2	LOC102724813	GPRIN3	NAA38	NELFB	RILP	IQCM	JTB
NCOA2	DRD5	KDM4E	PHRF1	LOC105369914	GPSM1	NAALADL2	NEU1	RIMBP3C	IRF2BPL	KANSL2
NDST1	DRGX	KDR	PHTF1	LOC105374103	GPSM3	NAIF1	NEURL1	RMC1	ISM1	KAT2A
NDUFA10	DSC3	KHDC3L	PHTF2	LOC105378947	GPX1	NANP	NFKBIB	RMDN3	ITFG1	KATNAL2
NDUFA13	DSCAML1	KHNYN	PI4KB	LOC105379417	GPX3	NANS	NFYB	RNASEK	ITIH6	KCMF1
NDUFAF3	DSG3	KIAA0040	PIAS4	LOC105379561	GRIK4	NAP1L2	NGDN	RNF11	IZUMO1	KCNJ14
NDUFB5	DSTN	KIAA0754	PICALM	LOC107984590	GRIK5	NAPA	NGFR	RNF138	JADE3	KCTD13
NDUFB9	DTX4	KIAA2026	PICK1	LOC107984876	GRIN3B	NAPG	NIM1K	RNF167	JPT1	KCTD20
NDUFC2	DUOX1	KIF12	PIGA	LOC107987044	GRK5	NARS1	NMNAT3	RNF19A	KANSL1L	KCTD21
NDUFS2	DUOX2	KIF16B	PKHD1	LPAR3	GSTK1	NBN	NNMT	RNF212	KCNA10	KDM1A
NDUFV2	DUOXA1	KIF19	PKLR	LRFN1	GSTM4	NBPF1	NOL12	RNPEPL1	KCND2	KDM3A
NECAB3	DUOXA2	KIF22	PLA2G10	LRIG1	GSTO1	NBPF3	NOSIP	RPA1	KCNG3	KDM4B
NECTIN2	DUSP1	KIF5B	PLCXD1-2	LRP12	GTF2I	NCALD	NOTCH4	RPS27L	KCNH6	KDM5B
NECTIN3	DUSP26	KIF6	PLCZ1	LRPPRC	GTF2IRD2B	NCBP1	NOVA1	RPUSD4	KCNJ16	KDM7A
NEDD4L	DYDC1	KIRREL1	PLD5	LRRC14B	GTSF1	NCK1	NOVA2	RRAS2	KCNJ4	KHDC4
NEXMIF	DYNC1I1	KITLG	PLEC	LRRC26	GYPC	NDFIP1	NPAS2	RSL24D1	KCNK12	KIAA0586
NF2	DYNLT3	KLF14	PLEK2	LRRC3C	GZMH	NDRG3	NPEPL1	RTF1	KCNMB3	KIAA1143
NFKBIL1	EBI3	KLF4	PLEKHG6	LRRC46	GZMK	NDST4	NPFF	RTN2	KCNU1	KIAA1549
NFYA	EBLN1	KLF6	PLGLB1	LRRC58	GZMM	NDUFA1	NPTX2	RTN4RL1	KCTD16	KICS2
NHP2	ECE2	KLHDC1	PLK2	LRRC59	HABP2	NDUFA5	NR1I2	RUNDC3A	KDM4A	KIF11
NIBAN2	ECRG4	KLHL20	PLOD2	LRRC74B	HABP4	NDUFA9	NR4A1	RWDD2B	KDM6A	KIF14
NIFK	EDAR	KLHL22	PLP1	LRRC8D	HACD1	NDUFAF1	NREP	RXFP1	KHDRBS1	KIF18A
NIP7	EDN3	KLRD1	POC1B	LRSAM1	HACD4	NDUFAF2	NRIP3	RXRB	KHDRBS2	KIF23
NIPSNAP1	EEF1B2	KMT2A	POGLUT1	LRTOMT	HACE1	NDUFAF6	NRP1	SAMD1	KIAA0825	KIF24
NIPSNAP2	EFCAB14	KPNA5	POLA2	LSM4	HAMP	NDUFB2	NRP2	SAMD13	KIF15	KIF25
NIT2	EFCAB2	KRBA1	POLD1	LSMEM1	HAPLN3	NDUFB6	NSFL1C	SAMD8	KIF18B	KIF4A
NKAIN3	EFCC1	KRT40	POLE4	LSR	HAS2	NDUFS1	NT5DC1	SAP130	KIF20B	KIFC1
NKX3-1	EFEMP1	KRTAP3-1	POLG2	LUZP2	HAVCR2	NECAP1	NTRK2	SAT2	KIF2C	KIFC2
NLE1	EFNB3	LAMA4	POLL	LVRN	HBB	NEDD8	NTS	SATB1	KIR2DL3	KLHL31
NLRP13	EGFLAM	LAMB1	POLM	LYPLA2	HCAR3	NEIL2	NUMB	SC5D	KIRREL3	KLK11
NME5	EGR1	LAMP3	POLR2J3	MACIR	HCK	NEUROG3	NUP54	SCAMP5	KISS1	KLK15
NOB1	EGR2	LASP1	POLRMT	MAD1L1	HCLS1	NFS1	NXF1	SCARB1	KLB	KNL1
NOL6	EGR3	LAT2	PON1	MAD2L1BP	HDGFL2	NGEF	NXT1	SCLY	KLHDC8A	KNOP1
NOL7	EGR4	LCAT	POU4F1	MAD2L2	HECA	NIPA2	OAS2	SDHA	KLHL17	KPNA6
NOLC1	EHD3	LCN12	PPIL4	MAF1	HECTD2	NIPAL2	OAS3	SDHAF1	KLK13	KRTAP5-1
NOM1	EIF3F	LDLRAD2	PPP1R13L	MAGED1	HECW1	NIPSNAP3A	OASL	SEC11A	KLK4	KRTAP5-9
NPDC1	EIF3G	LGALS3	PPP1R14C	MAIP1	HELQ	NKX2-2	OGFOD3	SEC14L3	KLK8	KRTCAP2
NPEPPS	EIF4E3	LGALS7B	PPP1R1B	MAK	HEPH	NKX2-3	OLFML2A	SEL1L2	KLRG2	LCMT1
NPIPB2	EIF4G2	LGI2	PPP1R32	MAL2	HES5	NKX6-1	OPRD1	SEL1L3	KMT2D	LCORL
NPM1	ELANE	LGSN	PPP1R36	MALSU1	HEXD	NKX6-2	OR10A6	SELENOW	KMT5B	LEMD2
NR0B2	ELAPOR1	LHFPL4	PPP1R42	MALT1	HGF	NKX6-3	OR1L8	SENP3	KMT5C	LFNG
NRIP1	ELAVL3	LHFPL6	PPP2R3B-2	MAOA	HHIPL1	NLN	OR2A1	SEPTIN8	KNTC1	LGR4
NSF	ELMOD1	LILRA5	PPP4C	MAP4K4	HHIPL2	NLRP10	OR2L13	SERAC1	KPNA7	LIAS
NSMAF	ELN	LILRA6	PPP4R3A	MAP6D1	HIC1	NLRP2	OR2T11	SERF1B	KRCC1	LIG4
NSMCE2	ELP3	LIN37	PPT1	MAP7	HINFP	NMS	OR52H1	SERPINB11	KREMEN1	LILRA4
NSUN2	ELP4	LINGO3	PQBP1	MAPK9	HIPK3	NOMO2	OR56B1	SETD9	KRIT1	LIMS1
NSUN3	EMC8	LIPC	PRAP1	MAPT	HIPK4	NOP10	OR5C1	SF3A1	KRR1	LITAFD
NT5C2	EMID1	LIPE	PRDM16	MARCHF6	HLA-A	NPHP4	OR7A5	SF3B3	KRT28	LLGL2
NT5M	EMILIN2	LIPG	PRICKLE3	MARCKSL1	HLA-B	NPHS1	OSBPL8	SFTPD	KRT31	LMNB2
NTAQ1	EMILIN3	LIPT1	PRKAR1B	MARS1	HLA-DMA	NPHS2	OSGEP	SGPP2	KRT37	LMO7
NUCB2	EML5	LMCD1	PRKRIP1	MARS2	HLA-DMB	NPIPA1	OTOA	SGSM2	KRT71	LOC100288966
NUDCD2	EML6	LMNA	PRMT1	MAST2	HLA-DOA	NPTXR	OTUD4	SH3GLB2	KRT72	LOC101929805
NUDT19	ENHO	LMO2	PRMT9	MB	HLA-DOB	NQO2	OTUD5	SHANK1	KRT73	LOC102723728
NUDT2	ENPP2	LMOD3	PRPF3	MBD3	HLA-DPB1	NR1I3	OXCT2	SHC2	KRT80	LOC102723996
NUDT22	ENPP6	LNPEP	PRPF31	MBOAT2	HLA-DQA1	NRAP	OXNAD1	SHPK	KRT85	LOC102724159
NUP93	ENTPD4	LOC100653133	PRPF40B	MCAT	HLA-DQB1	NRG4	P3H1	SIGIRR	KRTAP13-1	LOC102724770
NUTM2E	EOGT	LOC102724197	PRPF6	MCCC1	HLA-DQB2	NSD3	PABIR3	SIK1	KRTAP13-2	LOC105379752
NUTM2G	EP400	LOC102724788	PRPSAP1	MCEE	HLA-DRA	NT5C1B	PABPN1	SIRT3	KRTAP13-4	LOC107986755
NXPE2	EPAS1	LOC105376341	PRR12	MCM4	HLA-E	NUDC	PACSIN2	SKP1	KRTAP19-3	LOC107987067
OAZ3	EPG5	LOC105376722	PRR13	MCMDC2	HLA-F	NUTM2B	PALD1	SLC10A6	KRTAP20-2	LOC112268052
OBP2A	EPHA3	LOC105377805	PRR15	MCTS1	HLA-G	NWD1	PALM3	SLC11A2	KRTAP20-4	LOC112268145
ODC1	EPM2A	LOC107987158	PRR3	MDH2	HMGN3	OARD1	PANK2	SLC15A2	KRTAP21-3	LOC112268260
ODF2	EPPIN	LOC107987269	PRSS27	MDM2	HOATZ	OC90	PAPPA	SLC16A14	KRTAP22-1	LPAR2
OLA1	EPX	LOC112268444	PRSS3	MED12L	HORMAD1	OCM	PARP10	SLC18A1	KRTAP26-1	LPL
OLIG1	EQTN	LOC730098	PRSS38	MED29	HOXA3	OGDH	PARP14	SLC20A2	KRTAP5-10	LRATD1
OMA1	ERC1	LOXL1	PSMD10	MEGF8	HOXA5	OLFM2	PATL1	SLC24A1	KRTAP5-2	LRGUK
OOSP3	ERC2	LOXL3	PSMD9	MEIG1	HOXB2	OLIG2	PAX9	SLC25A11	KRTAP6-3	LRIF1
OPA1	ERCC6L2	LPAR4	PTBP3	MEMO1	HOXD9	ONECUT2	PAXBP1	SLC25A23	LAGE3	LRP2BP
OR13J1	ERFL	LPAR5	PTCH2	MESP2	HPD	OPN5	PCBP1	SLC29A4	LAMA1	LRRC14
OR1F12	ERICH6B	LPCAT2	PTER	METAP1	HPSE	OPRK1	PCBP3	SLC31A1	LAMP5	LRRC19
OR51A7	ERN2	LPXN	PTGER3	METTL23	HPSE2	OR10D3	PCDH7	SLC35D1	LAMTOR3	LRRC24
OR51E2	ERVFRD-1	LRCOL1	PTGER4	METTL3	HRCT1	OR1J1	PCDHB13	SLC35D2	LAMTOR4	LRRC39
OR51F1	ESPN	LRP2	PTGES3L	METTL5	HRH1	OR1J2	PCDHB15	SLC35G5	LANCL2	LRRC40
OR51L1	ESYT1	LRRC2	PTPN11	MEX3A	HRH2	OR1J4	PCDHGA8	SLC39A12	LAS1L	LRRC56
OR51T1	ESYT2	LRRC4	PTPN12	MFN1	HSD11B2	OR1Q1	PCDHGC5	SLC43A2	LDHC	LRRC63
OR52I2	ETDB	LRRC49	PTPN21	MFSD12	HSD17B13	OR2AE1	PCGF6	SLC44A3	LDLRAD3	LRRC69
OR52R1	ETNK2	LRRC4B	PTPRJ	MFSD3	HSD17B2	OR2B2	PDGFD	SLC45A4	LDLRAD4	LRRFIP1
OR6F1	EVC	LRRC8C	PTPRO	MGAT4A	HSF2	OR2S2	PDZD7	SLC48A1	LEFTY2	LRRIQ1
OR8B2	EVX2	LRRK1	PUM1	MGAT4B	HSFX2	OR2T33	PEA15	SLCO5A1	LEMD3	LRRIQ3
OR8G5	EXOC3L4	LRRN1	PXDN	MGST1	HSPB2	OR3A1	PEDS1	SLX1A	LENG1	LRWD1
ORMDL1	EXT1	LSM10	PYCR2	MIA2	HSPB6	OR4K1	PGAM4	SMAD2	LEXM	LSM12
OSBP	EYA1	LSM11	QSER1	MIA3	HTR1A	OR4K14	PHACTR3	SMAD4	LHFPL5	LSM14B
OSCP1	EYA4	LTBP3	RAB28	MICOS13	HTR1B	OR4K2	PHF24	SMAD5	LHX1	LSM3
OSGIN2	EZH1	LTK	RAB30	MIEN1	HTR7	OR4N2	PHF5A	SMAP2	LHX3	LSM5
OXSR1	F10	LURAP1	RAB40AL	MIF	HTRA4	OR4N4C	PHLDB2	SMARCA2	LHX6	LSM7
P2RY4	F7	LUZP1	RAB40B	MINDY3	HVCN1	OR51A2	PHOSPHO2-KLHL23	SMC5	LHX9	LTBR
P4HTM	FAAP24	LY96	RAB41	MIOS	ICAM1	OR51D1	PHOX2A	SMIM10L1	LIMD1	LTC4S
PABPC4	FABP1	LYPD5	RABL6	MLPH	ICAM2	OR51G2	PIP4K2A	SMIM11A	LIN28A	LTV1
PACC1	FABP2	LYSMD4	RAD54L2	MLST8	ICOS	OR51J1	PITPNB	SMO	LIN7A	LY6G6C
PAFAH2	FABP3	LZTS2	RAD9A	MLX	ICOSLG	OR51M1	PKDREJ	SMPD1	LINC02210-CRHR1	LYAR
PAG1	FABP6	M1AP	RAE1	MMAB	ID1	OR51Q1	PKN2	SNAPC3	LLPH	LYPD2
PAIP2B	FABP7	MAGEB10	RAG1	MMP24OS	IDO1	OR52A5	PKN3	SNAPC5	LNPK	LYRM1
PAK1IP1	FAHD2B	MAMDC4	RAPGEF4	MNAT1	IER2	OR52B6	PLA2G2F	SNTB2	LOC100133315	MACROD1
PAK2	FAIM2	MAML2	RAPSN	MNX1	IER5	OR52D1	PLCB1	SNX18	LOC100286986	MAEA
PANX3	FAM107A	MAMSTR	RASL11B	MOBP	IFFO1	OR52J3	PLCE1	SNX2	LOC100421372	MAGEA12
PAQR4	FAM118B	MAN1A1	RAVER1	MOCS3	IFFO2	OR52M1	PLCG1	SNX24	LOC100505841	MAGEA2B
PARD3B	FAM126A	MAP1B	RBCK1	MOGAT1	IFI16	OR52W1	PLCH1	SOCS6	LOC100652777	MAGEC1
PARP1	FAM135A	MAP2K3	RBL1	MORC2	IFI27L2	OR5B12	PLD4	SPAG7	LOC100996598	MAGOHB
PBLD	FAM13B	MAP2K7	RBM28	MORC4	IFI35	OR5K1	PLEKHA4	SPATA32	LOC101059906	MAJIN
PCDHA1	FAM151A	MAP3K12	RBM41	MOSPD1	IFITM1	OR6B1	PLEKHG1	SPDYE9	LOC101060341	MAML1
PCDHA6	FAM153A	MAP3K14	RBM44	MPHOSPH10	IFITM10	OR6J1	PLPP2	SPPL2A	LOC102723407	MANSC4
PCDHAC1	FAM153B	MAP3K15	RBM6	MPST	IFITM2	OR8A1	PLRG1	SPRY3	LOC102723623	MAP1LC3C
PCSK6	FAM162B	MAP3K4	RBMXL3	MRFAP1L1	IFITM3	OR8B3	PLS1	SPRYD3	LOC102723971	MAP3K10
PCYT1A	FAM163B	MAP3K6	RECQL5	MRGPRD	IFNGR1	OR8D1	PLVAP	SPTLC1	LOC102724265	MAP3K13
PCYT2	FAM166C	MAP3K7	RELA	MRM1	IGDCC4	OR8G1	PLXDC1	SPTLC3	LOC102724488	MAP3K9
PDCD10	FAM167A	MAP3K7CL	REN	MROH9	IGFBP4	OR9A4	PLXNB1	SRBD1	LOC102724877	MAPK12
PDCD6	FAM168B	MAP4	RFTN2	MRPL12	IGSF6	ORAI3	PLXNC1	SREK1	LOC105369869	MAPK1IP1L
PDCL3	FAM169A	MAP4K2	RFX8	MRPL19	IGSF9B	OSTN	PNLDC1	SRP14	LOC105371419	MAPK8
PDE10A	FAM171A1	MAPK14	RGL3	MRPL20	IKBKE	OTOP1	PNMA1	SRPK3	LOC105371932	MARCHF7
PDIA4	FAM178B	MAPK3	RGS13	MRPL24	IKZF1	OTULINL	PNMA3	ST3GAL3	LOC105372440	MARCHF8
PDIK1L	FAM183A	MAPK7	RGS17	MRPL3	IKZF3	OVOL1	PNPLA1	ST6GALNAC6	LOC105372704	MARCHF9
PDK1	FAM205C	MAPRE3	RGS21	MRPL30	IL10	OXCT1	POF1B	STAP2	LOC105373102-2	MARK2
PDLIM5	FAM20A	MARCHF1	RHOBTB3	MRPL38	IL10RA	PABPC1L2A	POLD3	STIM1	LOC105374301	MAVS
PDXDC1	FAM32A	MARCHF3	RHOT2	MRPL40	IL12A	PABPC1L2B	POLH	STMN3	LOC107984025	MAZ
PDZRN3	FAM47C	MARCKS	RIT1	MRPL41	IL12B	PADI6	POLR2J2	STOML1	LOC107984512	MBLAC2
PEMT	FAM71C	MARVELD1	RMI2	MRPL42	IL12RB2	PAIP2	POU2F3	STX12	LOC107986762	MCM2
PERCC1	FAM71E2	MASP2	RNASE12	MRPL44	IL13RA1	PANK1	PPARD	STX8	LOC107986800	MCM7
PERM1	FAM81A	MAST3	RNASET2	MRPL45	IL15	PARD6A	PPARG	SUCLG1	LOC107987125	MCRIP2
PEX11B	FAM83B	MBNL1	RNF10	MRPL51	IL17D	PARP11	PPFIBP2	SUCNR1	LOC107987254	MDH1B
PEX12	FAM83C	MBOAT1	RNF113B	MRPL58	IL18BP	PARP4	PPIAL4A	SULT2A1	LOC112267859	MDM4
PEX5	FAM86B2	MCAM	RNF115	MRPS12	IL1B	PARP8	PPP1R14D	SULT2B1	LOC112268080	MED13
PEX7	FAM89A	MCF2L2	RNF126	MRPS14	IL1RAPL2	PAX1	PPP1R1C	SUMF2	LOC112268092	MED17
PFAS	FAM90A1	MCTP1	RNF133	MRPS15	IL1RN	PCBD2	PPP1R27	SURF6	LOC112268168	MED26
PFDN1	FAM9C	MCUB	RNF151	MRPS26	IL21R	PCCA	PPP1R3F	SUSD4	LOC112268186	MEF2D
PFKFB4	FAS	MDFI	RNF214	MRPS30	IL22RA1	PCCB	PPP2R2B	SYF2	LOC389831	MEGF10
PFN2	FAT2	MDFIC	RNLS	MRPS35	IL27RA	PCDH1	PPP6R1	SYNRG	LOC401040	MEIOC
PGAM5	FAXDC2	MDK	RNMT	MRS2	IL2RB	PCDHA10	PPT2	SZRD1	LOC441155	MELK
PGAP2	FBH1	ME1	RPGR	MS4A8	IL2RG	PCDHA13	PPTC7	TAB1	LOX	MEN1
PGK1	FBLIM1	MECOM	RPS4Y2	MSTO1	IL32	PCDHA2	PRDX5	TAF13	LPGAT1	MEPCE
PHACTR4	FBLN1	MED4	RPS6KA4	MTARC1	IL3RA-2	PCDHA3	PRELID2	TAF4B	LRG1	METAP2
PHF10	FBLN2	MEF2A	RPS6KB2	MTARC2	IL4I1	PCDHA4	PREX2	TAF9B	LRP8	METTL1
PHF12	FBLN5	MEF2C	RPS6KL1	MTFP1	IL6ST	PCDHA5	PRG2	TAFA1	LRR1	METTL26
PHF20L1	FBN3	MEGF9	RRH	MTHFD1	IL7R	PCDHA7	PRH1-TAS2R14	TANGO6	LRRC15	METTL27
PHOSPHO2	FBXL3	METTL17	RS1	MTHFD2L	ILK	PCDHA8	PRIMPOL	TARM1	LRRC20	METTL2A
PIGH	FBXL7	METTL21A	RSF1	MTIF2	ILVBL	PCDHA9	PRKAB1	TARS3	LRRC36	METTL2B
PIGO	FBXO17	METTL21C	RSPH10B2	MTX2	INAVA	PCDHB1	PRKCE	TAS2R31	LRRC37A3	METTL6
PIGP	FBXO27	METTL7A	RSPH6A	MUCL1	INHBE	PCDHB3	PRKCG	TAS2R43	LRRC45	METTL9
PIGV	FBXO39	MFAP2	RTEL1	MUCL3	INKA1	PCDHB5	PRLHR	TBC1D19	LRRFIP2	MEX3D
PIGX	FBXO40	MFSD2A	RTL8A	MVK	INMT	PCDHB6	PRLR	TBC1D21	LRRN4	MFAP5
PIK3CB	FBXO44	MFSD2B	RTN4R	MYBL2	INPP1	PCDHB9	PRMT8	TBC1D3C	LSG1	MFSD10
PIP4K2C	FBXO7	MFSD6L	RUNX2	MYH3	INPP5D	PCDHGA7	PROCA1	TBC1D3I	LSM8	MGAT2
PITRM1	FCAR	MGARP	S100A10	MYNN	INSIG2	PCDHGB1	PRPF38A	TBC1D7	LTO1	MGAT4D
PIWIL3	FCER2	MGAT1	S100A11	MYO18B	INSYN2B	PCDHGB4	PRPF38B	TBX1	LY6G6F	MICOS10-NBL1
PKNOX1	FCGR3B	MGP	S100Z	MYRIP	INTS6L	PCDHGB5	PRR14	TCERG1L	LYG1	MINAR1
PLA2G1B	FCHSD2	MGST3	SALL4	MZF1	IP6K3	PCMTD1	PRR5L	TCF25	LYPD1	MIOX
PLD6	FCN1	MIB1	SAMD12	NAAA	IRAG1	PCNP	PSME3IP1	TDRD3	LYSMD1	MIPEP
PLEKHH1	FCRL1	MIB2	SCG2	NACA	IRAG2	PCSK1N	PSRC1	TEKT4	LYZL4	MIS18A
PLEKHS1	FCRL4	MICB	SCGB3A2	NADK2	IRAK2	PDE4B	PTBP2	TENT4B	LZTR1	MISP
PLGRKT	FCRL5	MIER1	SCN3A	NARF	IRAK3	PDF	PTCRA	TERF2	MAB21L3	MIX23
PLPP1	FEM1B	MIER2	SCN9A	NARS2	IRF1	PDIA3	PTH2R	TERF2IP	MAB21L4	MKI67
PLPPR2	FFAR3	MITD1	SCNN1D	NBPF9	IRF2	PDP2	PTP4A2	TEX13C	MAEL	MLLT1
PMF1	FGF10	MITF	SDCCAG8	NCBP2	IRF4	PDSS2	PTPRA	THEG	MAFK	MMACHC
PNLIP	FGF21	MKNK1	SDHAF2	NCLN	IRF8	PDX1	PTPRB	THNSL2	MAGEA1	MMP21
PNMA6A	FGF6	MLKL	SDR42E2	NCOA6	IRF9	PES1	PTPRN	THPO	MAGEA8	MND1
PNO1	FGF7	MLLT6	SEC63	NCSTN	IRX6	PET117	PTPRS	THSD8	MAGEB2	MOGS
POLI	FGFBP1	MMP14	SEMA3G	NDC1	ISL2	PEX11A	PTPRZ1	TIAF1	MAGEB5	MOK
POLR2K	FGFR1	MMP19	SEMA4G	NDOR1	ITFG2	PEX19	PTX3	TIFA	MAGEC2	MON1A
POT1	FGFR1OP2	MMP2	SEMA6C	NDUFA2	ITGA4	PF4	PWWP3A	TIMM21	MAGI3	MORN2
PPA2	FGFR4	MMRN2	SENP1	NDUFA7	ITGA7	PGBD3	PWWP3B	TIMM22	MANEA	MOSPD3
PPEF1	FGL1	MN1	SERINC4	NDUFA8	ITGAD	PGBD4	PXDC1	TIRAP	MAP2K6	MPHOSPH9
PPIB	FGR	MNS1	SERPINA6	NDUFAB1	ITGAL	PGD	PXDNL	TJP3	MAP3K21	MPLKIP
PPIF	FHL1	MOB1A	SERPINE1	NDUFAF8	ITGAM	PGGT1B	PXN	TK2	MAP4K3	MPP4
PPIL1	FHL2	MORC3	SETD1A	NDUFB11	ITGAX	PGM3	PXT1	TLCD3A	MAP9	MPV17
PPM1E	FHOD3	MOXD1	SETD1B	NDUFB3	ITGB1BP2	PHAF1	QPCT	TLN2	MAPK10	MPV17L2
PPP1R11	FIG4	MPP3	SETD2	NDUFB4	ITGB2	PHAX	R3HCC1L	TLR5	MAPK11	MPZL1
PPP2R2C	FIGLA	MPRIP	SETD5	NDUFS6	ITGB3	PHETA2	RAB33B	TM4SF20	MAPK15	MPZL3
PPP3CA	FIGNL2	MPZL2	SETDB1	NECTIN4	ITGB6	PHEX	RAB35	TMBIM1	MAPKAPK5	MRAP
PPP4R2	FKBP8	MREG	SETSIP	NEK11	ITGB7	PHF20	RALGDS	TMC5	MARCHF10	MRM2
PRAME	FLJ44635	MRGPRX2	SEZ6	NEK5	ITK	PHF7	RALYL	TMED1	MARCHF4	MROH1
PRDM10	FLNC	MRNIP	SF3B2	NEK8	ITLN1	PHLDB3	RANBP10	TMEM102	MARK1	MRPL16
PRDX1	FLRT2	MRPL27	SFRP2	NELFCD	ITLN2	PHLPP1	RAP2A	TMEM127	MAST1	MRPL33
PRDX4	FLT3	MRTFA	SGK1	NENF	ITM2A	PHYH	RASA1	TMEM140	MASTL	MRPL36
PREPL	FMNL2	MRTFB	SGSH	NFX1	ITPRIPL1	PI15	RASAL1	TMEM141	MATN3	MRPL48
PRKAA1	FMO2	MS4A14	SH3BGRL2	NHLH1	ITSN1	PI4KA	RASAL2	TMEM14C	MBD4	MRPL53
PRKAG1	FNDC3A	MS4A6E	SH3D19	NHLRC2	IZUMO1R	PIGK	RASIP1	TMEM167B	MBOAT7	MRPL57
PRKCH	FNDC3B	MSRB1	SH3GL2	NHSL1	JAK1	PIGL	RB1	TMEM179	MC3R	MRPL9
PRKDC	FNDC5	MT1F	SIK2	NIBAN1	JAK3	PIGN	RBM17	TMEM185B	MC5R	MRPS10
PRMT5	FNDC7	MTMR11	SIKE1	NIF3L1	JAKMIP2	PIGZ	RBM3	TMEM191C	MCF2L	MRPS17
PROB1	FOLR2	MTRES1	SIPA1L2	NIPAL1	JAM2	PIH1D1	RBM33	TMEM198	MCM10	MRPS21
PROP1	FOLR3	MTRFR	SIRT2	NLRP4	JAM3	PIK3R2	RBM4B	TMEM220	MCM8	MRPS23
PRR18	FOS	MTSS2	SKIL	NLRP8	JPH2	PIN1	RBM5	TMEM231	ME3	MRPS34
PRRC1	FOSB	MUSTN1	SKOR1	NMRAL1	JUN	PINX1	RBP7	TMEM242	MED13L	MRRF
PRRT3	FOXA2	MVB12A	SLC10A3	NOA1	KANK2	PIRT	RDX	TMEM30A	MED19	MRTO4
PRSS37	FOXA3	MVD	SLC15A5	NOC2L	KANSL3	PITHD1	RECQL	TMEM50B	MED23	MS4A10
PRTG	FOXC1	MX1	SLC16A12	NONO	KAT2B	PITPNA	RERG	TMEM53	MED25	MSH2
PRXL2A	FOXD2	MXRA5	SLC20A1	NOP14	KAT7	PKD2L2	REV1	TMEM59	MED8	MSH5
PSMB5	FOXE1	MXRA8	SLC22A1	NOP16	KATNAL1	PKP2	REXO1	TMEM63C	MEDAG	MSH6
PSMD2	FOXF1	MYCT1	SLC22A16	NOP2	KCNA3	PKP4	RFPL3	TMEM86A	MEF2B	MSI1
PSMD6	FOXF2	MYD88	SLC22A6	NOP58	KCNAB2	PLA2G4F	RFXAP	TMPRSS7	MEI4	MSI2
PSME3	FOXI1	MYH7	SLC24A2	NOS1AP	KCNC4	PLA2R1	RGS4	TNFRSF11A	MEPE	MSL2
PSPN	FOXJ2	MYH9	SLC25A19	NPIPA7	KCND1	PLAA	RGS5	TNKS	METTL18	MSTN
PTDSS1	FOXL1	MYL12A	SLC26A6	NRDC	KCNE2	PLEKHB1	RGS7	TNKS2	METTL25	MTA3
PTGES2	FOXO3B	MYLPF	SLC2A11	NSMCE1	KCNH3	PLET1	RHBDD1	TNPO2	MFAP3L	MTBP
PTGES3L-AARSD1	FOXO4	MYO7B	SLC2A7	NT5C3B	KCNJ15	PLPBP	RHBDL2	TNRC6C	MFSD11	MTERF1
PTGR2	FOXQ1	MYO9B	SLC30A1	NTPCR	KCNJ5	PLPP4	RHEBL1	TOPORS	MGME1	MTERF2
PTPMT1	FPGS	NAB1	SLC34A1	NTSR2	KCNJ8	PLPP5	RHOC	TOX4	MICAL2	MTIF3
PTPN13	FPR1	NADK	SLC35B4	NUDCD1	KCNMB1	PLPP6	RHOF	TP73	MICALCL	MTOR
PTPRF	FPR2	NAGK	SLC37A2	NUDT16	KCNN4	PMAIP1	RHOXF1	TRAPPC1	MICALL2	MTPAP
PTPRT	FRG1	NANOS3	SLC38A6	NUDT16L1	KCP	PMFBP1	RILPL1	TRAPPC13	MIP	MTTP
PTRH1	FRMD1	NAV2	SLC4A1AP	NUDT4B	KCTD10	PNP	RING1	TRAPPC4	MKRN2OS	MXD3
PUM3	FRMD7	NCKAP1	SLC4A5	NUDT5	KCTD11	PNPLA4	RIOK2	TRARG1	MLANA	MYBPC1
PVALEF	FRY	NCKAP5L	SLC4A7	NUDT9	KCTD9	PNRC2	RNASEH1	TRERF1	MLEC	MYCBP
PYM1	FSHR	NCOA3	SLC5A7	NUP205	KDM5D	POLA1	RNF145	TRIM16	MLF1	MYF6
PYROXD1	FSTL1	NDE1	SLC8B1	NUP42	KIAA0319	POLB	RNF17	TRIM39	MLH3	MYO10
RAB18	FTL	NDP	SLC9A5	NUP50	KIAA1109	POLDIP3	RNF217	TRIM50	MLIP	MYO19
RAB1A	FTO	NEB	SLITRK1	NUP58	KIAA1210	POLR1E	RNF25	TRIM63	MLLT11	N4BP2
RAB1B	FUCA1	NEK10	SLITRK2	NUPR1	KIAA1328	POLR2D	RNF31	TRIM7	MMAA	NAA25
RAB2A	FUT10	NEMP2	SLITRK4	NUTM2A	KIAA1586	POLR3C	ROCK2	TRPS1	MMD2	NAA50
RAB3A	FXYD1	NFATC2	SLITRK5	NUTM2D	KIAA1614	POLR3F	ROGDI	TSBP1	MME	NACA2
RAB6C	FXYD2	NFIC	SMAGP	NXF5	KIAA1755	POMK	ROS1	TSTD2	MMP11	NAMPT
RABGGTB	FXYD6	NFILZ	SMARCD1	NXPH4	KIF17	POTEB	RP2	TTBK2	MMP3	NAT9
RABL2B	FXYD7	NFKBIA	SMC1A	OCIAD1	KIF21B	POTEB3	RPH3A	TTC12	MMS19	NBEAL1
RAD51B	FYCO1	NFYC	SMC6	OCLN	KIF26A	POTEC	RPL39L	TTI2	MOGAT2	NBPF11
RALGAPA2	FZD3	NGF	SMCHD1	ODAPH	KIF2A	POTED	RPP25	TUBB1	MON2	NBPF26
RAN	FZD7	NHLRC3	SMG1	OGA	KIFC3	POTEE	RPS6KA5	TUBGCP2	MORN5	NCAPG
RANBP9	G0S2	NHS	SMIM11B	OR13G1	KLC1	POTEG	RRP8	TUBGCP5	MRE11	NCAPG2
RAP1GAP	GABARAPL1	NID1	SMIM38	OR2A7	KLF13	POTEH	RSBN1L	TXNDC15	MRGPRG	NCBP2AS2
RAP1GAP2	GABRA4	NID2	SMIM41	OR2W3	KLF2	POTEI	RSPH4A	TXNIP	MRI1	NCBP2L
RASEF	GABRG1	NINJ2	SMOC2	OR4F16	KLF5	POTEJ	RSPRY1	TXNL1	MRPL17	NCEH1
RASSF8	GABRP	NIPAL3	SNRNP35	OR51A4	KLF8	POTEM	RTL9	U2AF1	MRPL2	NCKAP5
RAX2	GABRQ	NIPAL4	SNRPB2	OR51G1	KLHL29	POU4F2	RUNX1	UBA3	MRPL21	NCOA5
RB1CC1	GAD2	NIPSNAP3B	SNRPN	OR51S1	KLHL30	PPCDC	RWDD1	UBAP1	MRPL32	NDRG1
RBKS	GADL1	NISCH	SNTB1	OR8B8	KLHL33	PPDPFL	S100A1	UBE2A	MRPL43	NDUFB1
RBM18	GAL3ST3	NKX2-8	SORCS1	OR8D2	KLHL38	PPIG	S100A7	UBE2B	MRPL55	NDUFB10
RBM47	GALC	NLRC3	SOX13	ORC4	KLHL42	PPIP5K1	S100B	UBE2D1	MRPS24	NDUFB7
RBMX	GALNT4	NLRP14	SOX2	ORC5	KLHL5	PPL	S100PBP	UBE2F	MS4A12	NDUFS8
RCC1	GALNT9	NLRP3	SOX8	ORC6	KLHL6	PPP1R21	SACS	UBE2L3	MS4A15	NDUFV1
RCOR1	GANC	NLRP7	SPACA4	ORMDL2	KLRC3	PPP1R2B	SAFB2	UBE2Q2	MS4A18	NDUFV3
REEP6	GAREM2	NLRP9	SPAG8	OSBP2	KLRF1	PPP1R2C	SAP25	UBE3D	MSANTD1	NEIL3
REP15	GAS2	NME8	SPATA21	OSTC	KMO	PPP1R37	SAP30BP	UBL7	MSH3	NEK2
RET	GASK1A	NMI	SPATA25	OTUB2	KNDC1	PPP2CA	SAR1A	UBQLN2	MSH4	NEK3
RETREG1	GATA5	NMT1	SPATA7	OTUD6B	KRT36	PPP2R1A	SART1	UBR4	MT3	NEK4
RETREG2	GATA6	NNT	SPATA9	OTUD7B	KRT6C	PPP2R3B	SBF1	UFL1	MTA1	NELFA
REXO2	GBP6	NOC3L	SPDYE15	OTULIN	KRT7	PPP2R5D	SBNO1	UGGT1	MTFR2	NELFE
RFFL	GCHFR	NOD1	SPDYE16	OTX1	KSR1	PPP3R2	SBSN	ULK1	MTG1	NET1
RFX6	GCK	NOTCH1	SPDYE6	OXLD1	KTI12	PPP6C	SCAI	UMOD	MTG2	NETO2
RGP1	GCM2	NOTCH2NLA	SPESP1	OXSM	L3MBTL4	PPP6R2	SCARF2	UNC119	MTHFR	NFIL3
RGS9BP	GCNT3	NPC2	SPINDOC	P3H4	LAG3	PRAMEF12	SCLT1	UNC45A	MTMR1	NFXL1
RGSL1	GDF10	NPFFR1	SPINK13	P4HA1	LAIR1	PRAMEF7	SCML1	UPF3A	MTMR2	NGLY1
RHCE	GDPD4	NPFFR2	SPINK2	P4HB	LAMA2	PRDX2	SCN11A	UPF3B	MTMR3	NHLRC1
RIOX2	GFI1	NPR1	SPNS1	PA2G4	LAMB2	PRDX3	SCNN1A	USP31	MTRNR2L4	NIN
RIPK2	GFI1B	NQO1	SPRED2	PABPC1	LAMC2	PRIM2	SCNN1B	USP41	MTRNR2L9	NKAIN1
RIPK4	GFOD1	NR1D1	SPRR2A	PABPC3	LAPTM4A	PRKAG2	SCNN1G	USP8	MUC15	NKIRAS1
RLIM	GGH	NR2E3	SPTB	PAICS	LAPTM4B	PRPS2	SDC2	UTP4	MXD4	NKIRAS2
RMDN1	GGT6	NR2F1	SRGAP2C	PAIP1	LAPTM5	PRPSAP2	SEMA3B	UXS1	MYADML2	NKRF
RNF13	GGTA1	NR2F2	SRPX2	PAK4	LARGE1	PRSS33	SEMA5B	VAMP2	MYBL1	NKX2-1
RNF139	GH1	NRBP1	SRSF5	PALS2	LAT	PRSS47	SEPTIN4	VASN	MYEOV	NKX2-6
RNF149	GID4	NRG1	SSH1	PANK3	LAX1	PSCA	SERPINH1	VGLL3	MYH1	NLK
RNF222	GINM1	NRGN	SSH3	PANO1	LAYN	PSD3	SESTD1	VPS26C	MYH13	NLRP2B
RNF223	GIPC2	NRIP2	SSUH2	PAOX	LCA5	PSMA4	SETMAR	VPS33B	MYH15	NLRP5
RNF225	GIPC3	NRM	STAP1	PAPSS1	LCK	PSMD13	SF3A2	VPS35L	MYH4	NME1
RNF41	GIPR	NRN1L	STARD10	PAQR6	LCN10	PSMG1	SF3B1	VPS37A	MYH7B	NME6
RNF5	GJB3	NRSN2	STARD13	PARG	LCP2	PTGFR	SFI1	VPS37D	MYH8	NMRK2
ROMO1	GJB4	NT5DC2	STARD6	PARK7	LDB1	PTP4A1	SFN	VPS39	MYL10	NOL10
RORC	GJB5	NUAK1	STK25	PARS2	LDB2	PTPRD	SFSWAP	VPS4A	MYL5	NOMO1
RP1	GJB6	NUDT10	STOML3	PATJ	LEMD1	PTPRN2	SFT2D2	VPS4B	MYLK2	NOP56
RPAP2	GK	NUDT11	STX16	PAWR	LEPR	PURA	SGCD	VPS53	MYO3B	NOPCHAP1
RPE	GLG1	NUDT17	STX18	PAX2	LGALS1	PWP2	SGIP1	WDR11	MYOG	NOXRED1
RPF1	GLIS1	NUMBL	STXBP4	PAXIP1	LGALS12	PWWP2A	SH2B1	WDR17	MYOT	NPIPB4
RPGRIP1L	GLRB	NUP160	STXBP5	PBOV1	LGALS3BP	PXMP2	SH2B2	WDR19	MYPN	NPIPB6
RPL10A	GLS2	NXPE3	SULF1	PC	LGALS4	PXYLP1	SH2D5	WDR45	MYRFL	NPNT
RPL12	GLT1D1	OAS1	SULT1A3	PCDHB16	LGALS9	R3HDM1	SH3D21	WDR49	MYT1L	NPPB
RPL17	GLTP	OAT	SULT1C2	PCDHB2	LGALS9B	RAB11A	SH3RF2	WDR61	NAA10	NPRL2
RPL22	GLYCTK	OBI1	SUMO2	PCDHB8	LHFPL2	RAB11FIP1	SHC1	WDR7	NAA15	NPRL3
RPL22L1	GMPR2	ODAD2	SUN2	PCDHGA1	LIF	RAB11FIP5	SHE	WDR73	NAA20	NPW
RPL3	GNA15	OGDHL	SUPT4H1	PCDHGA5	LILRA1	RAB13	SHMT1	WDR83OS	NAA30	NR2C2AP
RPL30	GNAI3	OGFR	SUPT5H	PCDHGB3	LILRB1	RAB27A	SHOC2	WFDC13	NAA60	NR2F6
RPL31	GNAL	OMD	SUPT7L	PCNT	LILRB2	RAB27B	SIGLEC8	WFS1	NADSYN1	NRARP
RPL7	GNAT3	OPRL1	SYCE1	PCNX4	LILRB3	RAB6D	SIPA1L1	WNK1	NALCN	NRBP2
RPL7A	GNB5	OSBPL3	SYNGR4	PCOTH	LILRB4	RABEPK	SIRT6	WTIP	NAPEPLD	NRXN3
RPP25L	GNG7	OSBPL7	SYT10	PCYOX1L	LIMD2	RABGGTA	SIVA1	WWP2	NAT16	NSD2
RPRML	GNGT2	OSR1	SYT6	PDCD2	LIMS2	RAD21	SKA2	XPO7	NAT8	NSRP1
RPS14	GNLY	OTOF	TAB2	PDCD2L	LINGO2	RAD23B	SLC11A1	XPR1	NAV1	NSUN4
RPS18	GNPDA2	OTUD1	TAC1	PDCD5	LIPA	RAD50	SLC13A5	YIPF7	NBAS	NSUN5
RPS28	GOLGA8K	OTUD3	TAF1	PDE12	LIX1L	RAG2	SLC16A11	YWHAB	NBPF12	NSUN6
RPS3A	GOLGA8M	P2RX7	TAF6	PDE3B	LLGL1	RALBP1	SLC16A13	ZBTB24	NBPF4	NSUN7
RPS6	GOLGA8O	P2RY14	TAOK1	PDIA2	LMOD1	RALGAPB	SLC22A15	ZCCHC10	NBPF6	NT5DC3
RPS6KC1	GOLGA8R	P2RY8-2	TAOK2	PDIA5	LOC101928841	RANBP3L	SLC22A2	ZDBF2	NBPF8	NTHL1
RRN3	GP1BA	P4HA2	TAPT1	PDIA6	LOC102723750	RAP1GDS1	SLC22A3	ZDHHC1	NCAM2	NTNG2
RRP7A	GP5	PADI3	TAS2R19	PDP1	LOC105375116	RAPGEF2	SLC35D3	ZDHHC14	NCAPD3	NUBPL
RSL1D1	GPAT3	PAM	TAZ	PDS5A	LOC107984833	RAPGEF6	SLC35G2	ZDHHC2	NCAPH	NUDCD3
RSPH1	GPATCH1	PAM16	TBC1D10B	PDXP	LOC107985795	RASSF3	SLC38A7	ZDHHC4	NDUFA12	NUDT4
RUFY2	GPBAR1	PAPOLG	TBC1D17	PDZD8	LOC388813	RAX	SLC39A1	ZER1	NDUFA3	NUDT8
RUNDC1	GPBP1	PAQR7	TBC1D22B	PDZK1	LONRF3	RBAK-RBAKDN	SLC52A3	ZFAND6	NDUFC1	NUF2
RUVBL2	GPD1L	PAQR8	TBC1D7-LOC100130357	PEBP1	LPAR1	RBBP9	SLC5A12	ZFP91	NECAB2	NUFIP2
RYBP	GPLD1	PARP6	TBL3	PEG10	LPAR6	RBM12	SLC5A3	ZFR	NEFM	NUMA1
SAG	GPM6A	PARVB	TBP	PEX1	LPCAT4	RBM27	SLC5A9	ZHX2	NEMF	NUP133
SAMD15	GPNMB	PASK	TBRG1	PEX10	LRCH1	RBM39	SLC6A1	ZHX3	NEMP1	NUP155
SAP18	GPR12	PAXX	TCF15	PEX2	LRFN5	RCL1	SLC6A4	ZMYND11	NEPRO	NUP35
SAR1B	GPR142	PBX2	TCF19	PEX5L	LRP1	RCN2	SLC6A6	ZNF106	NETO1	NUP37
SAYSD1	GPR151	PBX4	TCF3	PEX6	LRP1B	RCVRN	SLC6A9	ZNF140	NEU3	NUP43
SCAF4	GPR156	PCDH11Y	TCTE1	PFDN6	LRP4	RD3	SLCO1B1	ZNF223	NEU4	NUP98
SCAF8	GPR17	PCDHB12	TDRD5	PFKL	LRP6	RDH11	SLCO1B3	ZNF287	NEUROD2	NUSAP1
SCAMP4	GPR183	PCDHGA11	TEKT3	PGLS	LRRC17	RDH8	SLITRK3	ZNF317	NEUROD4	NUTF2
SCAND1	GPR25	PCNX1	TES	PHB	LRRC3B	REEP5	SLURP2	ZNF324	NIPBL	NUTM2F
SCARB2	GPR26	PCSK2	TET2	PHC3	LRRK2	REG3A	SLX1B	ZNF324B	NKAIN2	NVL
SCCPDH	GPR3	PCSK7	TEX11	PHF14	LRRN4CL	RELL2	SMARCA5	ZNF346	NKAPD1	OCEL1
SCD	GPR33	PCSK9	TEX38	PHF8	LRRTM3	RERE	SMARCB1	ZNF407	NKTR	ODAD4
SCFD1	GPR39	PCYT1B	TEX43	PHKA1	LSP1	RFK	SMCO1	ZNF416	NKX2-5	ODF4
SCGB1D2	GPR42	PDE11A	TEX47	PHKB	LST1	RFX3	SMIM12	ZNF425	NKX3-2	ODR4
SCP2	GPR50	PDE1B	TG	PIAS2	LTA	RGPD3	SMIM27	ZNF436	NLRP12	OGT
SDF2	GPR55	PDE4D	TGFB2	PIEZO1	LTBP1	RGPD4	SMNDC1	ZNF442	NMD3	OIP5
SDF2L1	GPR84	PDE8A	THAP10	PIGF	LUM	RGS10	SMTNL1	ZNF551	NME2	OPLAH
SDHAF4	GPR87	PDGFRB	THOC6	PIGM	LURAP1L	RGS20	SNRNP200	ZNF572	NME3	OR10G2
SDHC	GPRC5B	PDK4	THY1	PIGU	LY75	RHAG	SNRNP70	ZNF586	NMUR2	OR10H1
SDSL	GPRC5C	PDLIM3	THYN1	PIGW	LY86	RHPN2	SNX10	ZNF594	NOBOX	OR13A1
SEC14L5	GPS2	PDZD3	TIA1	PIK3CA	LY9	RIDA	SNX17	ZNF609	NOC4L	OR13C2
SEC16A	GPX2	PDZD9	TMA16	PIK3R4	LYL1	RIMS2	SNX30	ZNF653	NOCT	OR1C1
SEC23IP	GRAMD2A	PECAM1	TMEM114	PIM3	LYNX1	RIOK3	SNX5	ZNF658	NOL11	OR1K1
SEC24A	GRAP2	PEF1	TMEM177	PKD1L3	LYVE1	RMND1	SON	ZNF70	NOL4	OR2A14
SEC24C	GRB2	PER1	TMEM184C	PKIA	MACC1	RNF103-CHMP3	SORT1	ZNF740	NOMO3	OR2AG1
SECISBP2	GRHL3	PER2	TMEM185A	PKIB	MACF1	RNF114	SOX9	ZNF821	NOS3	OR2B6
SECISBP2L	GRIA2	PER3	TMEM229B	PKP3	MACROD2	RNF14	SP1	ZNFX1	NOTCH2NLB	OR2T8
SELENOI	GRIA3	PEX14	TMEM248	PLA2G12A	MAGEC3	RNF141	SP2	ZSCAN12	NOTUM	OR51E1
SELENOS	GRIA4	PFKP	TMEM253	PLCB4	MAGI2	RNF170	SP3	ZSCAN31	NOX1	OR52I1
SEMG2	GRID1	PGAP1	TMEM52B	PLCXD3	MAL	RNF215	SP4	ZSCAN5B	NOX4	OR52K1
SENP6	GRIK1	PGLYRP2	TMEM61	PLEKHJ1	MAMDC2	ROPN1	SP7	ZSCAN5C	NOXA1	ORC2
SEPTIN5	GRK3	PGPEP1	TMEM79	PLOD1	MAMLD1	RPAIN	SPACA5B	ZSWIM5	NOXO1	OSER1
SERBP1	GRK6	PGS1	TMEM86B	PMEPA1	MAP10	RPAP1	SPACA6	ZSWIM7	NPBWR1	OSGEPL1
SERF1A	GSDMC	PHACTR2	TMEM88B	PMM1	MAP1A	RPL26	SPARC		NPC1L1	OTP
SERF2	GSDMD	PHC2	TMEM92	PMM2	MAP3K1	RPL34	SPATA6L		NPHP1	OTUB1
SERP1	GSN	PHF1	TMPPE	PMPCA	MAP3K20	RPL4	SPATC1		NPHP3	OVOL2
SERPINI1	GSPT2	PHF11	TMTC3	PMPCB	MAP3K8	RPL5	SPATS2L		NPIPA2	OVOL3
SESN1	GSTA1	PHGDH	TNFAIP8	PMS2	MAP4K1	RPLP1	SPHK1		NPIPB13	P4HA3
SET	GSTA2	PHKG1	TNFSF15	PMVK	MAP7D1	RPP21	SPIN2B		NPIPB15	PAAF1
SFT2D1	GSTM1	PHLDA1	TNN	PNKD	MAPRE2	RPRD1A	SPOCD1		NPIPB3	PACSIN1
SFXN1	GSTM2	PHLDA3	TNRC18	PNPO	MARF1	RPS12	SPSB1		NPIPB5	PAFAH1B3
SFXN4	GSTM5	PHLDB1	TNRC6B	PNPT1	MAT2B	RPS17	SPSB3		NPIPB8	PANX2
SGMS1	GTDC1	PHYHIPL	TOMM40L	PODXL2	MATN4	RPS23	SPSB4		NPIPB9	PAPOLA
SGPL1	GTF2E2	PIEZO2	TOPAZ1	POFUT1	MAX	RPS25	SPTSSB		NPLOC4	PARD6B
SGTA	GTF2F2	PIF1	TP53TG3D	POLD2	MB21D2	RPS6KA2	SRCAP		NPM3	PATE4
SHISA6	GTF2H1	PIFO	TPM3	POLDIP2	MBD1	RPS6KA3	SRGAP2		NPPA	PAX6
SHISA8	GTF3C6	PIK3IP1	TRA2A	POLN	MCC	RPUSD2	SRGAP2B		NPY	PBK
SHLD2	GTPBP1	PILRA	TRAFD1	POLR1C	MCEMP1	RPUSD3	SRSF4		NPY2R	PBRM1
SHQ1	GTPBP6-2	PIP4K2B	TRAPPC14	POLR1F	MCM6	RRM2B	SSC5D		NPY5R	PCBD1
SHROOM3	GUCY2C	PIP5K1C	TRAPPC2	POLR1G	MED21	RSAD1	SSNA1		NR5A1	PCDHA11
SIGMAR1	GYPE	PIP5KL1	TRAPPC2B	POLR2F	MED28	RSPH3	ST6GALNAC3		NRAS	PCED1A
SIL1	GZMA	PISD	TRDMT1	POLR3A	MEFV	RSPO4	STAG3		NRCAM	PCGF2
SIRT5	GZMB	PITPNC1	TREM2	POLR3B	MEI1	RTBDN	STBD1		NRG3	PCGF3
SIX4	H1-7	PITX3	TREX2	POLR3E	MEIS1	RTCB	STIMATE		NSD1	PCID2
SLC10A5	H2AC7	PIWIL2	TRIAP1	POLR3K	MELTF	RTF2	STK11IP		NSDHL	PCLAF
SLC10A7	H3-2	PIWIL4	TRIM4	POMGNT1	MEP1A	RTL6	STK24		NSG2	PCLO
SLC17A5	H3C8	PJVK	TRIM45	POMZP3	MET	RTN1	STK38L		NSL1	PCNA
SLC1A5	HAAO	PKD1	TRMT2A	PON2	METTL24	RWDD2A	STON1-GTF2A1L		NT5C3A	PDAP1
SLC22A31	HAL	PKD1L2	TRMT61A	POTEF	METTL7B	S100G	STRADA		NTM	PDC
SLC22A8	HAP1	PKDCC	TRPM3	POU2F1	MFGE8	SAAL1	STX17		NUAK2	PDCD11
SLC23A2	HAPLN1	PLA2G4B	TSC1	POU4F3	MFNG	SAE1	STX1A		NUBP2	PDCD4
SLC25A15	HAPLN2	PLA2G4C	TSC2	POU5F1B	MGAT3	SAGE1	STX1B		NUCKS1	PDCD6IP
SLC25A16	HAPLN4	PLAAT3	TSC22D1	PPAN	MICAL1	SAP30L	STXBP5L		NUDT1	PDE7A
SLC25A17	HAUS1	PLAGL1	TSC22D4	PPAT	MICALL1	SARAF	SUGT1		NUFIP1	PDE9A
SLC25A25	HAUS2	PLAU	TSKU	PPCS	MID1	SARDH	SULT1B1		NUP107	PDHX
SLC25A32	HAUS4	PLEKHA6	TSPAN5	PPDPF	MILR1	SATB2	SUPT20H		NUP153	PDILT
SLC25A38	HBA2	PLEKHG2	TSPAN6	PPEF2	MIXL1	SAXO1	SURF2		NUP210	PDPK1
SLC25A41	HBG2	PLEKHG3	TSR2	PPFIA2	MLXIPL	SCAMP1	SUSD5		NUP210L	PDRG1
SLC25A6	HBZ	PLEKHH3	TTC21A	PPFIA3	MMP16	SCAMP2	SVOP		NUP214	PDZD11
SLC26A7	HCN4	PLEKHM1	TTF1	PPM1H	MMP23B	SCG3	SYNCRIP		NUP62CL	PET100
SLC27A4	HCRTR2	PLEKHM3	TTLL11	PPME1	MMP25	SCG5	SYNGR3		NUP85	PEX13
SLC2A1	HCST	PLIN4	TTLL4	PPP1CC	MMP28	SCGB1C2	SYT2		NWD2	PFDN2
SLC2A10	HDAC4	PLK3	TTLL7	PPP1R10	MMRN1	SCGB2B2	SYT8		NXPH1	PFDN4
SLC35A3	HDAC9	PLK5	TTLL9	PPP1R13B	MNDA	SCNM1	SYTL5		NXT2	PFKFB1
SLC35A4	HDC	PLLP	TUBA8	PPP1R26	MOB3C	SCO1	SZT2		OAZ1	PFKFB2
SLC35E1	HDGFL3	PLS3	TUT4	PPP1R9A	MPDZ	SCRT2	TACR1		OCIAD2	PFN4
SLC35E2B	HERC1	PLSCR1	TXK	PPP2R2D	MPL	SDF4	TADA2A		ODAD1	PGAP3
SLC35F1	HEXA	PLSCR4	TYMS	PPP5C	MR1	SDHB	TAF1C		ODAM	PGAP6
SLC37A1	HEXB	PLXDC2	UACA	PPP5D1	MRAS	SDK2	TAFA4		ODF3	PGBD2
SLC38A10	HFM1	PLXNA4	UBE2I	PPRC1	MRC2	SDR42E1	TAFA5		ODF3L2	PHF6
SLC39A3	HHAT	PLXND1	UBE2J2	PRAG1	MRGPRF	SEC11C	TAL1		OFD1	PHKA2
SLC39A7	HHATL	PMP22	UBQLNL	PRDM15	MRO	SEC14L2	TAS2R46		OLIG3	PI4K2B
SLC41A3	HHIP	PNMA5	UBXN2A	PREB	MROH7	SEC22B	TBC1D10A		OLR1	PIAS3
SLC44A4	HIF3A	PODNL1	UFM1	PRELID3A	MS4A1	SEC22C	TBC1D3E		OMG	PIGG
SLC46A1	HIGD1A	PODXL	UNC119B	PRELID3B	MS4A6A	SEC23B	TBC1D9		OMP	PIK3R3
SLC49A4	HIRIP3	POLR1H	UNK	PRKCI	MS4A7	SEC24B	TBCC		OOEP	PIMREG
SLC51A	HK3	POLR3G	UNKL	PRKCSH	MSANTD4	SEC62	TBX19		OPN4	PIP5K1A
SLC6A11	HLA-C	POMGNT2	UPK3B	PRKCZ	MSC	SELENON	TBX2		OR10H2	PKN1
SLC6A3	HLA-DRB1	POU5F1	URB1	PRMT3	MSLN	SELENOT	TCAF2		OR11H4	PLA2G4E
SLC9A2	HLA-DRB5	PPA1	URM1	PRMT6	MSN	SEMA3D	TCEANC2		OR11H6	PLA2G6
SLC9A3R1	HMCN1	PPARA	USP17L2	PRORP	MSRB3	SENP8	TCF7L2		OR13C5	PLAGL2
SLCO1B7	HMG20A	PPBP	USP19	PROZ	MST1R	SERGEF	TCHP		OR14K1	PLBD2
SMAP1	HMGB1	PPFIBP1	USPL1	PRPF4	MTMR8	SERHL2	TCP10L		OR1B1	PLEKHA7
SMARCE1	HMGCLL1	PPIE	UTP20	PRPF4B	MUC16	SERPINB10	TDGF1		OR1L4	PLEKHA8
SMCO4	HMGN4	PPM1B	VANGL1	PRPS1	MUC5B	SERPINB12	TEN1		OR2A4	PLEKHN1
SMG8	HMX2	PPP1R12A	VCAN	PRR14L	MVB12B	SERPINB2	TENM3		OR2A5	PLGLB2
SMIM14	HMX3	PPP1R12C	VEGFC	PRR36	MVP	SESN3	TENM4		OR2AJ1	PLIN1
SMIM15	HNMT	PPP1R3D	VGLL2	PRR7	MXD1	SEZ6L2	TEPSIN		OR2C3	PLK1
SMIM19	HNRNPH3	PPP1R3G	VPS29	PRRC2A	MYADM	SFTPB	TFAP2A		OR2M3	PLOD3
SMIM33	HOXA13	PPP1R9B	VPS45	PRRC2B	MYL6	SH2D4A	TFDP1		OR2T6	PLPPR4
SMN2	HOXA7	PPP2R3C	VPS9D1	PRSS8	MYL6B	SH3RF1	TFEB		OR2V2	PLSCR5
SNCA	HOXD10	PPP2R5B	VSIG10L	PSAT1	MYL9	SHROOM2	TGDS		OR4C11	PLXNA1
SND1	HOXD11	PPP2R5C	VWA2	PSD4	MYMX	SI	TGIF2		OR4F17	PLXNB2
SNRPD1	HOXD12	PRB3	VWC2L	PSEN2	MYO1F	SIAE	TH		OR4F5	PM20D2
SNRPD2	HOXD13	PRCP	WIZ	PSENEN	MYO1G	SIDT2	THAP4		OR4N5	PMCH
SOAT1	HPCA	PRDM1	WNT3	PSMA1	MYOF	SIK1B	THAP7		OR51F2	PMS1
SOWAHB	HPCAL4	PRDM2	WRAP73	PSMB1	MYOM1	SIX1	THBS1		OR51I1	PNN
SPATA13	HPR	PRELP	XAB2	PSMB7	MYORG	SIX5	TJAP1		OR52E4	POC1A
SPATA24	HPS5	PRICKLE1	XIRP1	PSMC1	MYPOP	SIX6	TJP2		OR52E5	POGK
SPATA4	HR	PRICKLE4	XKR4	PSMC4	MYZAP	SLC12A2	TLE4		OR52N5	POLD4
SPCS2	HRC	PRIMA1	XRCC3	PSMD11	N4BP2L1	SLC12A5	TLK2		OR56A3	POLE
SPDYE13	HS3ST3A1	PRKD3	XYLT2	PSMD14	N4BP3	SLC12A7	TLL1		OR5B2	POLR1A
SPIDR	HS3ST3B1	PRMT2	YBX2	PSMD8	NAALADL1	SLC16A9	TLNRD1		OR6B2	POLR1B
SPINK7	HS3ST4	PRODH	YTHDC1	PSMG4	NAB2	SLC1A4	TLR7		OR8K3	POLR1D
SPINT1	HS6ST2	PROKR1	YY1AP1	PSPH	NACAD	SLC22A13	TMEFF1		ORC1	POLR2G
SPINT2	HSD11B1	PROM2	ZBED1-2	PTBP1	NAGS	SLC22A5	TMEM100		OST4	POLR2H
SPON2	HSD3B7	PROS1	ZBED6	PTGES3	NAT8L	SLC23A1	TMEM106B		OTOGL	POLR3H
SPRYD4	HSDL1	PRPF18	ZBTB49	PTK2	NCAM1	SLC24A5	TMEM107		OTOR	POM121C
SPTY2D1	HSPA4L	PRPH	ZC3H10	PTPDC1	NCCRP1	SLC25A21	TMEM109		OVCA2	POMP
SQLE	HSPB3	PRR29	ZC3H7B	PTPN3	NCF1	SLC25A3	TMEM123		OVGP1	POP1
SREBF2	HSPB7	PRR35	ZC3HAV1L	PTRHD1	NCF2	SLC25A35	TMEM132B		OXGR1	POP7
SRM	HSPB8	PRR4	ZCCHC8	PTS	NCF4	SLC25A5	TMEM171		OXR1	POPDC3
SRSF8	HTATSF1	PRR5	ZDHHC17	PTTG1IP2	NCKAP1L	SLC27A2	TMEM178A		P2RX3	POR
SRXN1	HTR1D	PRRG4	ZFHX4	PUF60	NCKIPSD	SLC30A4	TMEM19		P2RX4	PP2D1
SSB	HTR1E	PRRX1	ZFP2	PUS10	NDUFAF4	SLC30A5	TMEM200A		PABIR2	PPFIA4
SSR1	HTR2A	PRSS1	ZFY	PUS3	NDUFAF7	SLC30A8	TMEM203		PABPC1L	PPIA
SSR3	HTR3B	PRSS22	ZIM2	PVR	NECAB1	SLC31A2	TMEM211		PACS1	PPIL2
SSU72	HTR3C	PRSS36	ZMAT5	PXMP4	NECAP2	SLC35A5	TMEM216		PACSIN3	PPM1A
ST18	HYAL4	PRSS54	ZMYM5	PYCR1	NEFH	SLC36A1	TMEM222		PAGE2	PPM1G
STK3	ICA1L	PRXL2C	ZMYM6	PYCR3	NEFL	SLC36A3	TMEM255A		PAGE2B	PPM1J
STK32C	ICAM3	PSIP1	ZNF100	PYGO2	NES	SLC39A11	TMEM272		PAGE5	PPP1CA
STMP1	ICAM4	PSMA5	ZNF107	QARS1	NEURL1B	SLC39A6	TMEM39B		PALB2	PPP1R14B
STOML2	ICAM5	PSMC3	ZNF133	QRFP	NEURL3	SLC44A5	TMEM63A		PALS1	PPP1R15B
STPG1	ID2	PSMD5	ZNF175	QSOX2	NEXN	SLC4A1	TMEM74		PAN2	PPP1R16A
STRAP	ID3	PSME2	ZNF182	QTRT1	NFAM1	SLC4A4	TMEM91		PAN3	PPP1R3E
STRN4	ID4	PTGFRN	ZNF197	R3HDM4	NFASC	SLC4A9	TMOD2		PAPOLB	PPP2R3A
STT3A	IDO2	PTGIR	ZNF200	RAB10	NFATC4	SLC7A2	TMOD4		PAQR5	PPP4R3B
STX19	IER3	PTHLH	ZNF205	RAB11FIP4	NFE2	SLC9A8	TMPRSS13		PARPBP	PPP6R3
STXBP2	IFI30	PTPN1	ZNF208	RAB17	NFE2L2	SLC9B1	TMSB10		PATE1	PRAC1
SUCLG2	IFIT1B	PTPN14	ZNF222	RAB19	NFIA	SLC9C1	TMUB2		PATE2	PRAC2
SUMF1	IFNA1	PTPN2	ZNF224	RAB25	NFKBID	SLC9C2	TMX1		PCBP2	PRC1
SUOX	IFNA17	PXK	ZNF226	RAB2B	NFKBIE	SLCO1A2	TNFAIP6		PCDH12	PRCC
SURF4	IFNA21	QKI	ZNF230	RAB3B	NHLH2	SLTM	TNFAIP8L1		PCDH15	PRDX6
SVIP	IFNAR2	QRSL1	ZNF266	RAB3C	NHLRC4	SLURP1	TNFRSF12A		PCDH20	PRELID1
SWSAP1	IFNB1	QSOX1	ZNF318	RAB3D	NHSL2	SMIM13	TNNI3K		PCDHB11	PRG4
SYCE3	IFNE	R3HDM2	ZNF331	RAB4A	NIBAN3	SMIM21	TNNT3		PCDHGA3	PRKAB2
SYMPK	IFNG	RAB12	ZNF333	RAB6A	NINL	SMIM26	TNS3		PCDHGA4	PRKCD
SYNE4	IFNL1	RAB31	ZNF335	RAB6B	NKAPL	SMIM7	TOP3B		PCDHGB2	PROSER1
SYNGR2	IFNW1	RAB32	ZNF343	RAB7A	NKD2	SMN1	TP53AIP1		PCF11	PRPF19
SYT5	IGDCC3	RAB3IL1	ZNF35	RABEP2	NKG7	SMPD2	TPCN1		PCGF1	PRPF39
TAB3	IGF2	RAB40A	ZNF354C	RABIF	NLRC5	SMS	TPD52L2		PCNX2	PRPF40A
TAF12	IGF2BP2	RABGAP1L	ZNF362	RACK1	NLRP1	SNAP23	TPH2		PCNX3	PRR15L
TAF2	IGFBP6	RAD51AP2	ZNF383	RAD1	NMT2	SNAPC2	TPP1		PCSK1	PRR16
TALDO1	IGFL1	RAP2B	ZNF384	RAD51	NMU	SNTA1	TPP2		PCTP	PRR19
TANC1	IGFLR1	RAP2C	ZNF394	RAD51C	NOD2	SNTN	TPRG1		PDE1A	PRR25
TAT	IGLL5	RAPGEF3	ZNF408	RAET1L	NOG	SNUPN	TRAF2		PDE6A	PRRG2
TATDN1	IGSF1	RARA	ZNF444	RALGPS1	NPAS4	SOD1	TRAF5		PDGFB	PRSS23
TATDN3	IGSF10	RARB	ZNF445	RANGAP1	NPC1	SOHLH2	TRAF6		PDS5B	PRUNE1
TAX1BP1	IHH	RARS2	ZNF487	RARS1	NPR2	SPACA9	TRAK1		PDSS1	PSMA2
TBC1D14	IHO1	RASA4B	ZNF496	RASA2	NPY4R	SPAG1	TRAK2		PEX26	PSMA6
TBC1D23	IL11RA	RASGEF1A	ZNF501	RBAK	NRSN1	SPATA2	TRAM2		PGC	PSMC2
TBC1D5	IL12RB1	RASGEF1B	ZNF512B	RBBP4	NSMF	SPATA5L1	TRAPPC11		PGM2	PSMC5
TBC1D9B	IL13RA2	RASGRP3	ZNF513	RBBP8NL	NT5C	SPATS1	TRAPPC6B		PGM2L1	PSMD1
TBCCD1	IL15RA	RASL10A	ZNF530	RBM12B	NT5DC4	SPDYE7P	TRIB2		PGP	PSMD12
TBL1XR1	IL16	RASL10B	ZNF548	RBM14	NT5E	SPECC1L	TRIM32		PGRMC2	PSMD3
TBX15	IL17A	RASSF1	ZNF559	RBM15B	NTF4	SPG11	TRIM71		PHB2	PSMD4
TCAF1	IL17B	RBM42	ZNF559-ZNF177	RBM34	NTSR1	SPG21	TRIM8		PHETA1	PSMG3
TCEA1	IL17F	RBM7	ZNF564	RBM45	NUGGC	SPHK2	TRIP12		PHGR1	PTK6
TCEA3	IL17RA	RBMS1	ZNF580	RC3H2	NUPR2	SPHKAP	TRMT10B		PIDD1	PTMA
TCIM	IL18	RBMS3	ZNF585A	RCC1L	NXN	SPIC	TRPC6		PIGC	PTRH2
TCP1	IL18RAP	RBSN	ZNF600	RCHY1	NXNL2	SPINK4	TSPAN11		PIGQ	PTTG1
TCTA	IL19	RCAN1	ZNF611	RELN	NXPH3	SPOCK1	TSPEAR		PIH1D2	PUS1
TDRKH	IL1R2	RCN1	ZNF619	REPIN1	NYNRIN	SPOUT1	TSPYL5		PILRB	PUS7
TDRP	IL1RL1	RCN3	ZNF621	REPS1	OAF	SPR	TTC16		PIN4	PUS7L
TECPR1	IL1RL2	RDH10	ZNF628	REPS2	OBP2B	SPRR2D	TTC31		PIP	PWWP2B
TENM1	IL2	RDH5	ZNF648	RER1	OBSCN	SPTBN4	TTLL2		PKD1L1	PYGO1
TESC	IL20	REC8	ZNF675	RFC4	ODAD3	SRA1	TTPAL		PKMYT1	QPCTL
TGFBRAP1	IL21	RECK	ZNF684	RGS11	ODF3B	SREBF1	TUBB2B		PLAC1	QTRT2
THEM5	IL22	REEP4	ZNF691	RGS8	ODF3L1	SRPRA	TUBGCP6		PLAC8L1	RAB11FIP3
THEM6	IL23A	REL	ZNF703	RHO	OGFRL1	SRR	TXLNA		PLEKHD1	RAB21
THOC3	IL24	RELL1	ZNF71	RIMKLA	OGG1	SRSF3	TYW1B		PLIN5	RAB22A
THSD7A	IL25	REM2	ZNF738	RIMS1	OLFML3	SSX2B	U2AF1L5		PLK4	RAB26
THUMPD3	IL26	RERGL	ZNF746	RINT1	OPN1SW	ST13	UAP1L1		PLPPR1	RAB39B
TIMM13	IL2RA	RESF1	ZNF747	RIOK1	OPTN	ST20-MTHFS	UBXN11		PLXNA3	RAB3GAP2
TIMM44	IL3	REX1BD	ZNF772	RLN2	OR2A42	ST6GALNAC5	UCK1		PLXNB3	RAB3IP
TKT	IL33	RFTN1	ZNF780B	RMI1	OR2T10	ST8SIA2	UGP2		PMEL	RAB5A
TLCD1	IL4	RFX1	ZNF81	RMND5B	OR51B5	STAM2	UROD		PMP2	RABGEF1
TLCD4-RWDD3	IL4R	RGL4	ZNF816	RNF103	OR52N4	STC1	USF1		PNKP	RABL3
TLE3	IL5RA	RGS14	ZNF836	RNF187	ORC3	STEAP4	USP15		PNPLA7	RACGAP1
TM7SF2	IL6	RGS16	ZNF845	RNF2	OSBPL10	STPG4	USP34		PNPLA8	RAD23A
TM9SF3	IL7	RGS19	ZNF852	RNF208	OSCAR	STX5	USP35		POFUT2	RAD52
TMBIM6	INAFM2	RGS3	ZNF865	RNF220	OSMR	SUFU	USP4		POGZ	RAD54L
TMC3	INHA	RGS9	ZNF888	RNF227	OSTM1	SUGCT	USP9X		POLE2	RAD9B
TMCO6	INKA2	RHD	ZNF99	RNF4	OVCH2	SUGP2	VAMP4		POLE3	RALA
TMED3	INO80	RHOH	ZPR1	RNF44	OXER1	SULT1A1	VAMP8		POLQ	RALGAPA1
TMED9	INPP5F	RIC8A	ZSCAN25	RNF6	OXT	SULT1A4	VASH1		POLR2B	RALGPS2
TMEM126A	INS-IGF2	RIMBP3B	ZSCAN29	RNPEP	P2RX1	SYCE1L	VDR		POLR2J	RANBP17
TMEM128	INSRR	RIN2	ZUP1	ROPN1B	P2RX6	SYP	VEGFD		POLR2L	RANBP2
TMEM129	INSYN1	RINL	ZW10	RPAP3	P2RY10	SYT3	VGLL4		POM121	RBBP6
TMEM135	INSYN2A	RIOX1	ZXDA	RPL13A	P2RY13	TACR3	VIPAS39		POMT2	RBIS
TMEM145	INTS9	RNASEH2C		RPL15	P2RY2	TADA3	VKORC1		POP4	RBM10
TMEM150C	IPO8	RNASEL		RPL18	P2RY6	TAF7	VMP1		POP5	RBM4
TMEM164	IQCF6	RNF121		RPL18A	P3H3	TAF9	VPS16		POSTN	RBM8A
TMEM17	IQSEC3	RNF122		RPL23	PABPC4L	TAL2	VPS33A		POTEA	RBMX2
TMEM18	IRAK1BP1	RNF152		RPL23A	PABPC5	TAOK3	VSIG1		POU3F2	RBP2
TMEM192	IREB2	RNF183		RPL24	PAFAH1B2	TARDBP	VTN		POU3F3	RCAN3
TMEM205	IRF5	RNF216		RPL26L1	PAK1	TAS2R10	VWA8		POU3F4	RCC2
TMEM209	IRGC	ROR1		RPL27A	PAK3	TBC1D26	WASF2		POU5F2	RDH12
TMEM230	IRS4	RORB		RPL35A	PALLD	TBC1D3F	WASHC2C		PPFIA1	RDH14
TMEM232	IRX3	RPH3AL		RPL36	PALM2AKAP2	TBCA	WASHC3		PPHLN1	RECQL4
TMEM241	ISL1	RPP30		RPL36A	PAPLN	TBL1Y	WDR48		PPIH	REEP3
TMEM254	ISM2	RRAGB		RPL39	PAPSS2	TBPL2	WDR76		PPIL6	RETSAT
TMEM256	IST1	RSAD2		RPL41	PARM1	TCTN3	WDR83		PPIP5K2	REXO5
TMEM263	ITGA3	RSPO3		RPL7L1	PARP15	TEKT1	WLS		PPOX	RFC3
TMEM268	ITGA6	RSU1		RPL8	PARVG	TEKT5	WNK4		PPP1CB	RFT1
TMEM42	ITGA8	RTN4IP1		RPN1	PATL2	TESK2	WNT16		PPP1R35	RGL2
TMEM63B	ITGA9	RUFY4		RPN2	PBDC1	TEX37	WSB1		PPP2R1B	RGPD2
TMEM65	ITGAE	RWDD4		RPP38	PBX1	TEX9	WT1		PPP2R5E	RHBDD2
TMEM69	ITIH5	RXRG		RPP40	PCBP4	TFAP2C	YAF2		PRB2	RHBDF1
TMEM70	ITM2B	RYR1		RPRD2	PCDHGA10	TFAP2D	YJU2		PRDM12	RHBDL1
TMEM80	ITM2C	SAFB		RPS10	PCDHGA12	TGIF2LX	YME1L1		PRDM4	RHEB
TMEM9	ITPKA	SALL2		RPS13	PCDHGB6	THAP1	ZBED5		PRDM7	RHOU
TMPRSS11F	ITPKB	SAMD3		RPS15	PCDHGB7	THRSP	ZBTB40		PREP	RHPN1
TOM1L1	ITPR1	SAMD4A		RPS19BP1	PCED1B	THTPA	ZBTB48		PRH1	RIBC1
TOMM40	ITPRID1	SAMD9		RPS2	PCIF1	TICAM1	ZBTB8A		PRIM1	RIC8B
TOMM70	IZUMO2	SARNP		RPS20	PCK2	TIGD2	ZC3H13		PRKAA2	RIT2
TOR1A	JADE2	SBNO2		RPS24	PCP4	TJP1	ZC3H7A		PRKAR2A	RITA1
TOR2A	JAK2	SBSPON		RPS27A	PDCD1	TLCD5	ZCCHC3		PRND	RLN1
TP53INP1	JAKMIP1	SCARF1		RPS4X	PDCD1LG2	TLK1	ZDHHC18		PROC	RMND5A
TP53RK	JAKMIP3	SCD5		RPS5	PDE1C	TLL2	ZDHHC19		PROSER2	RNASEH2A
TRA2B	JAML	SCN3B		RPS6KB1	PDE2A	TLX1	ZDHHC8		PROSER3	RNF123
TRAF7	JAZF1	SCO2		RPS8	PDE4A	TM2D1	ZFP69		PROX2	RNF135
TRAM1	JCHAIN	SCPEP1		RREB1	PDE4C	TM2D2	ZFPM1		PRR11	RNF148
TRAM1L1	JHY	SDC1		RRM1	PDGFC	TM9SF1	ZFYVE26		PRR22	RNF157
TRAPPC6A	JMJD7	SDC3		RRNAD1	PDHA1	TM9SF2	ZGLP1		PRR27	RNF168
TRAPPC9	JPH4	SDCBP2		RRP12	PDLIM1	TMC7	ZGPAT		PRRC2C	RNF20
TRIM28	JUNB	SEC14L1		RRS1	PDLIM4	TMCO2	ZIC4		PRSS48	RNF212B
TRIM66	KAAG1	SEC23A		RSC1A1	PDLIM7	TMCO3	ZIK1		PRSS53	RNF32
TRIM68	KANK1	SELENBP1		RSRC1	PDPN	TMCO4	ZNF101		PRSS56	RNF40
TRIQK	KANK4	SEMA4C		RSRP1	PDZD4	TMED5	ZNF135		PSEN1	RNF7
TRMT12	KAT5	SEMA4D		RTCA	PDZRN4	TMED7	ZNF169		PSMA3	ROPN1L
TRUB1	KAZN	SEMA6A		RTN4RL2	PEAK1	TMEM132D	ZNF202		PSMA7	RPA3
TRUB2	KBTBD12	SEMA6D		RUBCN	PEAK3	TMEM147	ZNF22		PSMB2	RPA4
TSGA10	KBTBD13	SEMA7A		RUFY1	PEPD	TMEM151A	ZNF235		PSMB3	RPF2
TST	KBTBD8	SEPTIN11		RUSC1	PEX16	TMEM167A	ZNF267		PSMB4	RPL11
TTC1	KCNA7	SEPTIN7		RUSF1	PFDN5	TMEM178B	ZNF280B		PSMC3IP	RPL14
TTC14	KCNAB1	SERINC3		RUVBL1	PFKM	TMEM182	ZNF330		PSMC6	RPL19
TTC3	KCNC2	SERPINA1		RXYLT1	PGF	TMEM204	ZNF34		PSME4	RPL27
TTC38	KCNE1	SERPINE2		RYR2	PGGHG	TMEM233	ZNF430		PSMF1	RPL28
TTC39A	KCNE3	SERTAD3		SAMD10	PHACTR1	TMEM238L	ZNF45		PTCD1	RPL29
TTC9B	KCNE5	SERTM1		SAMD5	PHF19	TMEM245	ZNF500		PTCD3	RPL32
TUBB	KCNF1	SETBP1		SASH1	PHYKPL	TMEM262	ZNF521		PTCHD3	RPL35
TUBB8	KCNG4	SETDB2		SBK1	PIANP	TMEM266	ZNF540		PTF1A	RPL36AL
TULP4	KCNH2	SETX		SCAMP3	PIBF1	TMEM271	ZNF555		PTGDR2	RPL37
TUT7	KCNH4	SF3A3		SCFD2	PIGT	TMEM38A	ZNF608		PTMS	RPL37A
TXNDC17	KCNH5	SFMBT2		SCN10A	PIK3C2G	TMEM50A	ZNF629		PTOV1	RPL38
TXNDC5	KCNH7	SFRP1		SCRN3	PIK3CD	TMEM62	ZNF688		PTP4A3	RPL3L
TXNL4A	KCNH8	SFXN5		SCYL2	PIK3CG	TMEM64	ZNF713		PTPN20	RPL6
TXNRD2	KCNIP1	SGCE		SDHAF3	PIK3R1	TMEM87A	ZNF765-ZNF761		PTPN23	RPLP0
TYSND1	KCNIP2	SGF29		SEC61A1	PIK3R6	TMEM95	ZNF785		PTPN5	RPLP2
UBA1	KCNIP3	SGSM1		SEC61B	PIKFYVE	TMEM9B	ZNF827		PTPRM	RPP14
UBA2	KCNIP4	SH2B3		SEH1L	PIM1	TMF1	ZNF830		PTPRQ	RPRD1B
UBE2D2	KCNJ10	SH2D3A		SEL1L	PIM2	TMOD3	ZNF860		PTPRR	RPS15A
UBE2D3	KCNJ18	SH2D3C		SEMA3C	PITPNM1	TMX4	ZNF879		PTX4	RPS16
UBE2D4	KCNJ3	SH2D7		SEMA4A	PITPNM2	TNFSF10	ZSWIM4		PUM2	RPS21
UBE2G1	KCNK15	SH3BP2		SENP2	PJA1	TNK1	ZSWIM8		PURB	RPS26
UBE2V2	KCNK3	SH3GL1		SENP5	PKD2	TNNI3			PUSL1	RPS27
UBE2W	KCNK6	SH3KBP1		SERINC2	PKHD1L1	TNNT1			PWP1	RPS29
UBE4B	KCNK9	SH3PXD2A		SERINC5	PLA2G15	TNPO1			PYROXD2	RPS3
UBL4B	KCNN1	SH3PXD2B		SERPINB6	PLA2G3	TNPO3			QRICH1	RPS4Y1
UBOX5	KCNN3	SH3RF3		SETD3	PLA2G4D	TOM1L2			QRICH2	RPS7
UBQLN4	KCNQ2	SHANK3		SFXN2	PLAAT4	TOMM34			RAB24	RPS9
UBR3	KCNQ5	SHB		SGPP1	PLAAT5	TP53			RAB29	RPSA
UBR5	KCNS2	SHFL		SGSM3	PLAC8	TP53I11			RAB40C	RRP1
UBXN7	KCNT2	SHKBP1		SH2D4B	PLAG1	TPD52L1			RAB43	RRP15
UBXN8	KCTD17	SHOC1		SH3BP4	PLAT	TPMT			RAB5IF	RRP36
UCHL3	KCTD19	SHROOM4		SHCBP1	PLAUR	TRAPPC8			RABL2A	RRP9
UEVLD	KCTD2	SIGLEC1		SHISA4	PLB1	TRIB1			RAC1	RSPH10B
UIMC1	KCTD7	SIGLEC16		SHOX2	PLCB2	TRIM41			RAC3	RTKN2
ULK3	KCTD8	SIGLEC5		SHTN1	PLCD1	TRIM43			RAD18	RTN3
UMAD1	KDM8	SIN3B		SIAH1	PLCG2	TRIM49			RAD51AP1	RTRAF
UNC13B	KHDC1	SIPA1		SIAH2	PLCL2	TRIM49B			RAD54B	RWDD3
UNC93A	KHDC1L	SIRPB1		SIPA1L3	PLEK	TRIM49C			RAF1	RYK
UNG	KIAA0408	SKI		SLAIN2	PLEKHA1	TRIM55			RALY	SAC3D1
UPF1	KIAA0513	SKIDA1		SLBP	PLEKHF1	TRIM60			RAMP1	SACM1L
UPK3A	KIAA0895L	SKIV2L		SLC12A8	PLEKHG4	TRNT1			RANBP1	SAMM50
UQCRB	KIAA1671	SLA		SLC13A3	PLEKHG7	TRPC4AP			RAPGEF5	SAPCD2
UQCRQ	KIAA2012	SLC16A3		SLC13A4	PLEKHO1	TRPM7			RAPH1	SASS6
URI1	KIF3C	SLC17A8		SLC16A6	PLEKHO2	TRPM8			RASD1	SATL1
USP13	KIF7	SLC1A3		SLC25A1	PLIN2	TSG101			RASGEF1C	SAV1
USP3	KIR2DL4	SLC22A11		SLC25A13	PLN	TSHZ1			RASSF7	SAXO2
USP5	KIR2DS4	SLC24A4		SLC25A2	PLPPR5	TSPAN1			RBBP5	SCAP
UTP15	KIR3DL1	SLC25A28		SLC25A22	PLXNA2	TSPAN12			RBM15	SCMH1
UTP18	KIR3DL2	SLC25A31		SLC25A27	PNISR	TSPAN16			RBM19	SCOC
UTP23	KIT	SLC25A34		SLC25A33	PNMA2	TSPAN31			RBM25	SCRIB
UTRN	KL	SLC25A43		SLC25A36	PNMA8A	TSPAN8			RBM48	SCYL1
VAMP7	KLF17	SLC26A11		SLC25A39	PNOC	TSR1			RBX1	SDAD1
VARS1	KLF9	SLC26A8		SLC25A40	PNRC1	TTC19			RC3H1	SDCBP
VAV2	KLHDC7B	SLC27A3		SLC25A42	POC5	TTC7B			RCBTB1	SDE2
VCP	KLHDC8B	SLC29A1		SLC26A1	POGLUT2	TTC8			RCE1	SDK1
VDAC1	KLHL10	SLC2A3		SLC27A5	POGLUT3	TTL			RCOR3	SEBOX
VDAC2	KLHL13	SLC30A10		SLC30A9	POLR3GL	TUBA4B			RD3L	SEC22A
VIRMA	KLHL14	SLC36A4		SLC33A1	POMC	TUBB4A			RDH13	SEC61A2
VPS13A	KLHL2	SLC3A1		SLC35A2	POPDC2	TUBGCP4			RDH16	SEC61G
VPS26A	KLHL21	SLC44A1		SLC35B2	POU6F2	TUSC1			RDM1	SELENOK
VPS35	KLHL25	SLC46A2		SLC35B3	PPARGC1A	TUSC3			REELD1	SENP7
VPS54	KLHL36	SLC46A3		SLC35E3	PPIC	TVP23B			REG1B	SEPHS1
VRTN	KLK10	SLC4A8		SLC35F2	PPM1F	TXN2			REST	SEPHS2
VSTM2L	KLK5	SLC5A4		SLC35G6	PPM1M	UBB			RETREG3	SEPTIN12
WARS2	KLK7	SLC6A12		SLC37A3	PPP1R12B	UBE2R2			REXO4	SETD6
WASHC5	KLRB1	SLC6A15		SLC39A9	PPP1R14A	UBE2V1			RFC1	SF1
WASL	KLRC1	SLC7A14		SLC45A3	PPP1R15A	UBE3A			RFC2	SF3B4
WDR18	KLRC4	SLC7A5		SLC50A1	PPP1R16B	UBE3C			RFC5	SF3B5
WDR31	KLRC4-KLRK1	SLC8A2		SLC52A2	PPP1R18	UBQLN1			RFESD	SFPQ
WDR4	KLRG1	SLC9A6		SLC7A13	PPP1R3C	UBQLN3			RFNG	SFRP4
WDR87	KLRK1	SLF2		SLC7A8	PPP4R4	UBTFL1			RFPL4B	SFTPA1
WDR93	KPTN	SLFN14		SLC7A9	PPWD1	UBXN4			RFXANK	SFTPA2
WDSUB1	KRT1	SLITRK6		SLC9A4	PRAF2	UGT2B11			RGPD1	SGK2
WEE2	KRT13	SMARCC2		SLIT1	PRAM1	UGT2B17			RGS2	SGMS2
WIPF2	KRT14	SMIM31		SLK	PRDM8	UHRF1BP1L			RHBDD3	SGO2
WNT11	KRT15	SMIM32		SLU7	PRICKLE2	ULK2			RHBG	SH3YL1
WWP1	KRT16	SMIM5		SLX4IP	PRKACA	UNC13A			RHNO1	SHANK2
XBP1	KRT17	SMTN		SMARCA4	PRKAR2B	UNC50			RHOBTB1	SHARPIN
XIAP	KRT222	SNAP91		SMARCAL1	PRKCA	UNC5A			RHOT1	SHISA2
XPO5	KRT23	SNN		SMARCC1	PRKCQ	UNCX			RIBC2	SHISA3
XRN1	KRT27	SNRK		SMDT1	PRKG1	UPRT			RICTOR	SHISAL2B
XRRA1	KRT38	SNX14		SMG5	PRKG2	UQCC1			RIF1	SHMT2
YIPF1	KRT39	SNX27		SMG7	PROCR	UQCRC1			RIPPLY3	SHPRH
YIPF2	KRT4	SNX29		SMIM20	PRPH2	UQCRC2			RLBP1	SIRT1
YIPF3	KRT5	SNX3		SMIM23	PRRG1	UQCRFS1			RLF	SKA1
YIPF5	KRT6A	SOCS5		SMIM24	PRRT1	USE1			RLN3	SKA3
YPEL1	KRT6B	SOD3		SMIM28	PRSS35	USP10			RNASE10	SKAP2
YRDC	KRT75	SORCS3		SMIM29	PRTFDC1	USP16			RNF144A	SLAIN1
YTHDC2	KRT81	SORL1		SMKR1	PSD2	USP24			RNF169	SLC10A1
YTHDF3	KRT9	SOS1		SMYD3	PSMB8	USP43			RNF181	SLC16A1
YWHAZ	KRTAP1-1	SOS2		SMYD5	PSMB9	USP9Y			RNF182	SLC16A10
YY2	KRTAP1-5	SOWAHD		SNAP47	PSMG2	UTS2B			RNF224	SLC16A8
ZBBX	KRTAP16-1	SOX17		SNAPC1	PSORS1C1	VAMP7-2			RNF24	SLC17A7
ZBED9	KRTAP17-1	SOX18		SNAPIN	PSTPIP1	VAPA			RNF34	SLC19A1
ZBTB21	KRTAP19-8	SP100		SNRNP25	PTAFR	VDAC3			RNF43	SLC19A2
ZCCHC2	KRTAP2-3	SP140L		SNRNP27	PTCHD1	VIPR1			RNFT2	SLC1A2
ZCCHC7	KRTAP3-3	SP8		SNRNP48	PTGDR	VPS13B			RNPS1	SLC22A10
ZCRB1	KRTAP5-11	SPAAR		SNRPC	PTGER1	VSIG10			RO60	SLC22A23
ZCWPW2	KRTAP5-6	SPATA12		SNRPD3	PTGES	VSX2			RP9	SLC22A9
ZDHHC24	KRTAP5-7	SPATA31C2		SNU13	PTGS1	VWA5B2			RPEL1	SLC23A3
ZDHHC9	KRTDAP	SPATA45		SNX13	PTPN22	WASF3			RPGRIP1	SLC25A10
ZFAT	KY	SPATA6		SNX16	PTPN6	WBP2			RPIA	SLC25A20
ZFP3	KYNU	SPDYE11		SNX22	PTPN7	WDR25			RPL10	SLC25A29
ZFP30	LACC1	SPG7		SNX4	PTPRC	WDR55			RPL10L	SLC25A30
ZFP64	LACTB	SPIN1		SOCS2	PTPRE	WFDC12			RPL13	SLC25A37
ZFP69B	LAIR2	SPINK5		SOCS7	PTPRG	WFDC5			RPL9	SLC25A44
ZFYVE27	LAMB3	SPNS2		SORD	PTPRH	WNT9A			RPS11	SLC25A47
ZHX1	LAMC3	SPNS3		SOX4	PYGB	XIRP2			RPS19	SLC25A48
ZKSCAN8	LAMP1	SPRED1		SPA17	PYGL	XKR8			RPS6KA6	SLC25A6-2
ZMAT2	LANCL3	SPRY4		SPACA5	PYHIN1	XRCC6			RPSAP58	SLC28A1
ZMAT4	LAP3	SPTAN1		SPAG17	QPRT	YIF1B			RPUSD1	SLC29A2
ZMPSTE24	LARP6	SPTBN5		SPAST	RAB11FIP2	YWHAE			RRBP1	SLC2A12
ZNF217	LATS2	SQSTM1		SPATA17	RAB33A	ZADH2			RRM2	SLC2A4RG
ZNF227	LBHD2	SRC		SPATA2L	RAB38	ZC3H12A			RRP1B	SLC30A6
ZNF24	LBP	SRI		SPATA46	RAB7B	ZC3H15			RSKR	SLC30A7
ZNF277	LCE5A	SRRM3		SPCS1	RAD51D	ZDHHC13			RSRC2	SLC35B1
ZNF30	LCN2	SSBP4		SPCS3	RADIL	ZFHX2			RTKN	SLC35C2
ZNF322	LCN6	SSH2		SPDEF	RADX	ZFP82			RTL10	SLC35F5
ZNF337	LCN8	SSMEM1		SPICE1	RAMP2	ZFX			RTL3	SLC35F6
ZNF385B	LCNL1	SSTR5		SPIN4	RAMP3	ZFYVE16			RXFP3	SLC38A8
ZNF385C	LDB3	ST3GAL1		SPOPL	RANBP3	ZFYVE9			SAMD4B	SLC39A10
ZNF398	LDHB	ST3GAL2		SPTBN2	RAP1A	ZG16B			SAPCD1	SLC39A4
ZNF417	LDLRAD1	ST6GALNAC2		SRCIN1	RAP1B	ZMYND12			SART3	SLC41A1
ZNF441	LDOC1	ST8SIA4		SRD5A1	RAPGEFL1	ZNF134			SCAF1	SLC43A1
ZNF490	LEP	STAC3		SRD5A3	RARG	ZNF177			SCAF11	SLC45A2
ZNF491	LEPROT	STAG2		SRFBP1	RASA3	ZNF18			SCGB1C1	SLC5A11
ZNF514	LEPROTL1	STAMBPL1		SRMS	RASA4	ZNF180			SCIN	SLC5A6
ZNF549	LGALS2	STARD3		SRP54	RASAL3	ZNF181			SCML2	SLC66A1
ZNF550	LGALS7	STARD9		SRP68	RASD2	ZNF232			SCN1A	SLC6A17
ZNF552	LGALS9C	STAT2		SRP72	RASGRF1	ZNF236			SCN2A	SLC6A8
ZNF566	LGI3	STAT3		SRPK1	RASGRP2	ZNF280D			SCRT1	SLC7A1
ZNF573	LGMN	STAT4		SRPRB	RASL11A	ZNF326			SCT	SLC9A3
ZNF593	LGR5	STAT6		SRRD	RASSF4	ZNF33B			SCX	SLC9A3R2
ZNF595	LGR6	STEAP1B		SS18L1	RASSF5	ZNF345			SCYL3	SLC9A7
ZNF622	LHCGR	STEEP1		SS18L2	RASSF9	ZNF396			SDR9C7	SLIRP
ZNF654	LHX8	STK11		SSR2	RBBP7	ZNF397			SEC13	SMARCAD1
ZNF680	LIMK2	STK17A		ST14	RBFOX1	ZNF451			SEC31A	SMARCD2
ZNF771	LINS1	STK26		STAG1	RBFOX2	ZNF462			SELENOH	SMC2
ZNF776	LIPM	STK38		STAMBP	RBM20	ZNF497			SELENOO	SMCR8
ZNF778	LIPN	STK40		STARD3NL	RBM38	ZNF584			SELENOP	SMIM1
ZNF782	LITAF	STMN4		STAU1	RBM43	ZNF596			SEM1	SMIM2
ZNF786	LIX1	STOX1		STAU2	RBMS2	ZNF599			SEMA3F	SMIM22
ZNF844	LMAN1L	STRIP1		STEAP1	RBPJ	ZNF626			SEMA4F	SMIM4
ZNF891	LMO3	STX2		STEAP2	RBPMS	ZNF664-RFLNA			SEMG1	SMPDL3B
ZNHIT3	LMO4	STX4		STH	RCBTB2	ZNF727			SEPTIN3	SMPX
ZSCAN30	LOC100129307	STX7		STIP1	RCOR2	ZNF763			SERPINA7	SNAP29
ZWILCH	LOC105370980	STYXL2		STK16	RCSD1	ZNF770			SERPINC1	SNIP1
ZYG11A	LOC105371253	SULF2		STKLD1	RELB	ZNF792			SERPIND1	SNORC
	LOC105372204	SUPT6H		STPG2	RELT	ZNF837			SERPINE3	SNRPA
	LOC105373091	SUSD2		STRADB	REM1	ZP2			SETD4	SNRPA1
	LOC105375112	SV2B		STRBP	RENBP	ZPLD1			SETD7	SNRPB
	LOC107984126	SYCP3		STYK1	REV3L	ZRANB3			SF3B6	SNRPE
	LOC107984203	SYDE1		SUCO	RFLNA	ZSCAN2			SFMBT1	SNRPF
	LOC107984264	SYNE2		SUN3	RFLNB				SFR1	SNRPG
	LOC107984449	SYNE3		SV2C	RFPL1				SFRP5	SNX25
	LOC107985149	SYNGAP1		SVEP1	RFPL2				SGK3	SNX8
	LOC107985805	SYNJ1		SWT1	RFWD3				SGO1	SOCS4
	LOC107986860	SYPL2		SYAP1	RFX2				SH2D1B	SOGA1
	LOC107987004	SYT11		SYCP1	RGL1				SH3BP5L	SOX12
	LOC107987042	TAC3		SYDE2	RGMA				SH3TC2	SPAG5
	LOC107987285	TACR2		SYNJ2	RGPD6				SHC4	SPATS2
	LOC107987288	TAF3		SYPL1	RGPD8				SHD	SPC24
	LOC112267855	TAFA3		SYT7	RGS1				SHISA7	SPDL1
	LOC112267904	TAGLN2		SYTL2	RGS18				SHLD1	SPDYA
	LOC112268076	TAGLN3		SYVN1	RGS22				SIM1	SPDYE18
	LOC400499	TANK		TAF1D	RGS6				SIM2	SPDYE21
	LOC441239	TAPBP		TARBP1	RGS7BP				SIRT4	SPDYE3
	LOC645177	TAPBPL		TARP	RHBDF2				SIRT7	SPEF1
	LOC728392	TAS1R3		TARS1	RHOA				SKP2	SPEGNB
	LOXL4	TAS2R40		TARS2	RHOB				SLC10A4	SPINK8
	LPA	TAX1BP3		TAS2R20	RHOBTB2				SLC12A3	SPIRE1
	LPIN1	TBC1D1		TBC1D12	RHOJ				SLC12A9	SPP1
	LPP	TBC1D20		TBC1D16	RHOQ				SLC13A1	SPRED3
	LRAT	TBC1D29P		TBC1D25	RHOV				SLC1A1	SPRYD7
	LRIT1	TBCK		TBC1D3G	RILPL2				SLC22A14	SPTLC2
	LRIT2	TBX6		TBC1D4	RIMS3				SLC22A18	SPTSSA
	LRP10	TBXA2R		TBC1D8	RIN1				SLC22A25	SPTY2D1OS
	LRRC18	TBXAS1		TBCD	RIN3				SLC25A14	SRP19
	LRRC25	TCEA2		TBCE	RIPOR3				SLC25A45	SRP9
	LRRC34	TCF4		TBL2	RMDN2				SLC25A51	SRPK2
	LRRC37A2	TCIRG1		TC2N	RNASE1				SLC26A2	SRRM5
	LRRC43	TCL1B		TCAIM	RNASE13				SLC26A3	SRSF1
	LRRC47	TCN1		TCEANC	RNASE6				SLC26A5	SRSF10
	LRRC61	TCP11		TCOF1	RNASEH2B				SLC28A3	SRSF11
	LRRC74A	TCP11L1		TDP1	RND1				SLC34A3	SRSF2
	LRRC8A	TDRD7		TENT5D	RND3				SLC35E2A	SRSF6
	LRRD1	TEAD1		TERF1	RNF146				SLC35F3	SRSF7
	LRRN3	TEAD4		TEX2	RNF166				SLC38A1	SSBP1
	LRRTM1	TECPR2		TEX22	RNF19B				SLC38A11	SSRP1
	LSM14A	TECTB		TEX261	RNF213				SLC38A2	SSTR4
	LTA4H	TEF		TEX264	RNF26				SLC38A4	SSX1
	LTB	TEK		TEX48	RNF8				SLC39A5	SSX2
	LTB4R2	TENT5C		TFAM	ROBO1				SLC39A8	ST3GAL4
	LTBP2	TET1		TFB2M	ROBO3				SLC3A2	ST7L
	LTBP4	TEX10		TFCP2	ROBO4				SLC49A3	ST8SIA6
	LTF	TEX26		TFF3	ROM1				SLC4A2	STAB2
	LXN	TFCP2L1		TFG	ROR2				SLC5A10	STARD7
	LY6D	TFE3		TGM3	RPS6KA1				SLC5A2	STIL
	LY6E	TFIP11		THADA	RSPH9				SLC6A13	STK35
	LY6L	TFRC		THAP5	RTL8C				SLC6A14	STK36
	LYRM2	TGFB1		THAP6	RTP4				SLC6A20	STK39
	LYRM9	TGFBR1		THEM4	RTP5				SLC7A10	STMN1
	LYSMD2	TGM1		THNSL1	RTTN				SLC7A11	STMND1
	LZTS3	THBD		THOP1	RUBCNL				SLCO1B3-SLCO1B7	STPG3
	M6PR	THRA		THUMPD1	RUFY3				SLCO1C1	STRA8
	MAB21L1	THSD1		TIGD3	RUNX1T1				SLCO4A1	STRC
	MACROH2A2	THSD7B		TIGD6	RUNX3				SLF1	STRN
	MADD	TIAM2		TIMM17A	RUSC2				SLFNL1	STT3B
	MAF	TICAM2		TIMM23	S100A13				SLX4	STXBP6
	MAFA	TIE1		TIMMDC1	S100A16				SMC1B	STYXL1
	MAFG	TIMM10B		TKFC	S100A3				SMC3	SUDS3
	MAG	TIMM29		TLCD4	S100A5				SMC4	SULT6B1
	MAGEA10	TIPIN		TM4SF19	S1PR1				SMCO3	SUMO1
	MAGEB4	TLR2		TMCC1	S1PR3				SMIM17	SUN1
	MAGED4	TLR3		TMCO1	S1PR5				SMIM30	SUPV3L1
	MAGEE2	TLR6		TMED10	SALL1				SMIM43	SURF1
	MAGEH1	TLR9		TMED2	SAMD14				SMIM9	SUV39H2
	MAK16	TM4SF18		TMED8	SAMD9L				SMOX	SWI5
	MAN2B1	TM6SF1		TMEFF2	SAMHD1				SMPD4	SYBU
	MAN2C1	TMC1		TMEM101	SAMSN1				SMUG1	SYCE2
	MANBA	TMC6		TMEM106C	SARS2				SMURF1	SYCP2L
	MAOB	TMCC2		TMEM120A	SASH3				SMURF2	SYNJ2BP
	MAP1LC3A	TMEM108		TMEM125	SBDS				SMYD2	SYT17
	MAP1LC3B	TMEM121B		TMEM134	SBF2				SNAPC4	TACC2
	MAP3K2	TMEM126B		TMEM14B	SCARA3				SNF8	TACSTD2
	MAP3K3	TMEM143		TMEM159	SCGB2A1				SNRNP40	TADA1
	MAP6	TMEM14A		TMEM161A	SCML4				SNTG2	TADA2B
	MAP7D3	TMEM163		TMEM168	SCN5A				SNW1	TAF10
	MAPKBP1	TMEM169		TMEM179B	SCN7A				SOX1	TAF1A
	MARCHF11	TMEM240		TMEM183A	SCRG1				SOX10	TAF5
	MARCHF2	TMEM243		TMEM186	SCRN1				SOX11	TAF5L
	MARCO	TMEM249		TMEM187	SCRN2				SOX14	TAS2R14
	MAS1	TMEM255B		TMEM201	SCUBE2				SOX21	TAS2R3
	MAS1L	TMEM265		TMEM208	SCUBE3				SOX6	TAS2R4
	MASP1	TMEM31		TMEM214	SDHD				SP5	TAS2R5
	MAST4	TMEM47		TMEM250	SDS				SP9	TATDN2
	MAT1A	TMEM88		TMEM251	SELE				SPAG11B	TBATA
	MAT2A	TMIGD3		TMEM267	SELL				SPAG4	TBC1D30
	MATN2	TNC		TMEM30B	SELP				SPAG6	TBC1D31
	MBD5	TNFRSF11B		TMEM41A	SELPLG				SPATA1	TBC1D8B
	MBNL2	TNFRSF13C		TMEM41B	SEMA3A				SPATA33	TBRG4
	MBTPS1	TNFRSF18		TMEM54	SEMA5A				SPATC1L	TBX10
	MC4R	TNFRSF1A		TMEM68	SEPTIN2				SPC25	TBX3
	MCF2	TNFRSF6B		TMEM74B	SERPINA11				SPDYE1	TCERG1
	MCHR1	TNFSF11		TMEM87B	SERPINB1				SPDYE12P	TCF20
	MCOLN2	TNFSF8		TMPRSS2	SERPINB8				SPDYE14	TCTN1
	MCRIP1	TNIP2		TMTC4	SERPINB9				SPDYE17	TDG
	MDGA1	TNNI2		TMX2	SERPINF2				SPDYE2	TDRD1
	MDN1	TNR		TNFRSF19	SERPING1				SPDYE2B	TDRD6
	MDP1	TNS2		TNK2	SERTAD2				SPDYE5	TEDC2
	MED22	TOR1AIP1		TOMM20	SERTM2				SPECC1	TESK1
	MED30	TOR3A		TOMM22	SEZ6L				SPEF2	TESMIN
	MEGF11	TOR4A		TOMM6	SFXN3				SPEM1	TET3
	MEIKIN	TPBGL		TOP1	SH2D1A				SPEM2	TEX19
	MEIS2	TPCN2		TOR1B	SH2D2A				SPEN	TEX30
	METRNL	TRABD2B		TP53TG5	SH2D6				SPIN2A	TEX46
	METTL14	TRAF3		TPD52	SH3BGRL				SPINK1	TEX52
	MFAP4	TRAF3IP1		TPI1	SH3BP1				SPINK14	TEX53
	MFN2	TRANK1		TPO	SH3BP5				SPINK6	TFAP4
	MFRP	TRAPPC3L		TPPP	SH3GL3				SPPL2B	TGIF2LY
	MFSD1	TREH		TPRA1	SH3TC1				SPPL2C	TGM6
	MFSD4A	TRIL		TPTE	SHBG				SPPL3	TGS1
	MFSD6	TRIM2		TRHR	SHC3				SPRING1	THAP12
	MGLL	TRIM34		TRIM11	SHISA9				SPRN	THAP2
	MGMT	TRIM35		TRIM15	SHISAL1				SPRTN	THAP9
	MICU3	TRIM56		TRIM16L	SHISAL2A				SPZ1	THBS4
	MID1IP1	TRIM6		TRIM24	SIGLEC10				SRARP	THOC2
	MID2	TRIM9		TRIM25	SIGLEC11				SRGAP1	THOC7
	MIGA2	TRIOBP		TRIM27	SIGLEC9				SRRM1	THRAP3
	MINAR2	TRNAU1AP		TRIM3	SIRPB2				SRRM2	THRB
	MINDY1	TRPA1		TRIM36	SIRPD				SRRT	THUMPD2
	MINK1	TRPC1		TRIM37	SIRPG				SRSF9	TICRR
	MKX	TRPM5		TRIM49D2	SIT1				SSC4D	TIGD4
	MLC1	TRPV3		TRIM67	SLA2				SSR4	TIGD5
	MLNR	TSGA10IP		TRIP11	SLAMF6				SST	TIGD7
	MMGT1	TSHB		TRMT10A	SLAMF9				SSTR1	TIMELESS
	MMP1	TSHZ3		TRMT10C	SLC12A4				ST6GALNAC1	TIMM10
	MMP10	TSPAN2		TRMT44	SLC13A2				ST7	TIMM17B
	MMP12	TSPAN32		TRMT5	SLC15A1				ST8SIA5	TIMM50
	MMP13	TSPO2		TRMT61B	SLC15A3				STAM	TIMM8A
	MMP17	TSPYL1		TRPM4	SLC16A4				STC2	TIMM9
	MMP20	TSPYL2		TRPT1	SLC16A7				STK31	TIPRL
	MMP24-AS1-EDEM2	TSPYL4		TRPV1	SLC17A9				STMN2	TK1
	MMP27	TSSC4		TRPV6	SLC18B1				STON2	TLCD3B
	MMP7	TSSK4		TSACC	SLC19A3				STRIT1	TM9SF4
	MMP9	TSTD3		TSC22D2	SLC22A7				STUB1	TMA7
	MOB2	TTC39C		TSNARE1	SLC24A3				STX3	TMC2
	MOB3A	TTLL5		TSPAN10	SLC25A18				STX6	TMC4
	MOB3B	TTPA		TSPAN13	SLC25A53				STYX	TMCC3
	MOCOS	TTYH2		TSPAN14	SLC27A1				SUGP1	TMED4
	MORC1	TUBA3D		TSPAN17	SLC2A9				SULT1A2	TMEM104
	MORF4L1	TUBGCP3		TSPAN19	SLC30A2				SULT1C3	TMEM11
	MPEG1	TULP1		TSTD1	SLC35F4				SULT4A1	TMEM120B
	MPHOSPH6	TULP3		TTC26	SLC38A9				SUMO3	TMEM131
	MPHOSPH8	TVP23C		TTC27	SLC40A1				SUMO4	TMEM132A
	MPO	TWF2		TTC36	SLC43A3				SUV39H1	TMEM132E
	MPP1	TYK2		TTC5	SLC4A10				SUZ12	TMEM161B
	MPP2	UBA7		TTC6	SLC4A11				SYT4	TMEM170B
	MPPE1	UBAC1		TTF2	SLC5A1				SYT9	TMEM184A
	MPPED1	UBASH3B		TTI1	SLC6A16				SYTL1	TMEM190
	MRAP2	UBP1		TTK	SLC6A2				TAC4	TMEM199
	MRC1	UBR2		TTLL1	SLC7A7				TACC3	TMEM210
	MRGPRE	UCHL1		TTLL12	SLC8A1				TACO1	TMEM223
	MROH2B	UCN2		TUBA1B	SLC9B2				TAF11	TMEM238
	MROH8	UGCG		TUBB4B	SLCO2B1				TAF15	TMEM25
	MRPL10	UGGT2		TUBG1	SLCO3A1				TAF1B	TMEM258
	MRPL34	UGT2B7		TUFM	SLFN11				TAF4	TMEM260
	MRPL46	UNC13C		TUFT1	SLFN12				TAF6L	TMEM269
	MRPS6	UNC93B1		TWNK	SLFN12L				TAMM41	TMEM33
	MS4A2	UPB1		TXNDC11	SLFN13				TANC2	TMEM39A
	MS4A4A	USF2		TXNDC12	SLIT2				TARBP2	TMEM52
	MSGN1	USH1G		TXNDC8	SLIT3				TAS1R1	TMEM67
	MSL3	USHBP1		TXNDC9	SLMAP				TAS2R1	TMEM94
	MSRA	USP20		TXNRD3	SMAD1				TAS2R30	TMEM97
	MSX2	USP28		TYRP1	SMAD6				TAS2R38	TMPRSS5
	MT1A	USP36		TYW1	SMARCA1				TAS2R42	TMPRSS9
	MT1B	USP6		TYW3	SMCO2				TAS2R8	TMSB15A
	MT1G	UTF1		TYW5	SMG9				TAS2R9	TNFSF18
	MT1H	UTY		UBA5	SMIM35				TASOR	TNKS1BP1
	MT1M	VAT1L		UBA52	SMIM6				TASOR2	TNNI1
	MTF1	VENTX		UBAP2	SMU1				TASP1	TNRC6A
	MTFR1L	VEPH1		UBE2E3	SNAI3				TBC1D15	TOB1
	MTHFS	VEZF1		UBE2H	SNCAIP				TBC1D24	TOMM5
	MTMR10	VIM		UBE2K	SNPH				TBC1D3	TONSL
	MTMR14	VLDLR		UBE2M	SNX11				TBC1D32	TOP1MT
	MTNR1A	VOPP1		UBFD1	SNX20				TBC1D3B	TOP2A
	MTO1	VPS36		UBIAD1	SNX31				TBC1D3D	TOP2B
	MTREX	VSIG10L2		UBL5	SNX32				TBC1D3K	TOPBP1
	MTRNR2L8	VSIG8		UBLCP1	SNX7				TBC1D3L	TOX3
	MTRR	VWA1		UBN2	SOAT2				TBK1	TP53BP2
	MTURN	VWDE		UBXN2B	SOCS1				TBKBP1	TPRKB
	MTUS1	VWF		UCK2	SORBS1				TBPL1	TPRN
	MUC12	WASHC2A		UFD1	SORCS2				TBR1	TPX2
	MUC19	WASHC4		UFSP1	SOX5				TBX18	TRAF4
	MUC21	WBP1L		UGDH	SOX7				TCF23	TRAP1
	MUC3A	WBP4		UHRF1BP1	SP110				TCF24	TREML1
	MUC4	WDFY1		UMODL1	SP140				TCFL5	TRIB3
	MUC5AC	WDR59		UPP2	SP6				TCHH	TRIM33
	MXRA7	WDR86		UQCC2	SPARCL1				TCTN2	TRIM46
	MYBPC2	WEE1		UQCR10	SPART				TEC	TRIM52
	MYBPC3	WFDC10B		UQCR11	SPATA5				TEDC1	TRIM54
	MYBPHL	WIF1		UQCRH	SPDYE4				TEDDM1	TRIM58
	MYCBP2	WIPF1		UROS	SPEG				TEFM	TRIM73
	MYCBPAP	WNT1		USH2A	SPI1				TEKT2	TRIO
	MYH11	WNT10B		USO1	SPN				TELO2	TRIP13
	MYH2	WNT6		USP1	SPOCK2				TENT4A	TRMT13
	MYH6	WNT7A		USP22	SPON1				TERB1	TRMU
	MYL3	WRN		USP33	SRF				TERB2	TRPM1
	MYL4	WTAP		USP40	SRL				TERT	TRRAP
	MYL7	WWC3		USP45	SRSF12				TEX101	TSEN15
	MYLK	WWTR1		USP46	SS18				TEX12	TSEN2
	MYLK4	XAF1		USP54	SSPN				TEX14	TSEN34
	MYMK	XG		USP7	SSTR2				TEX29	TSEN54
	MYO18A	XKR7		UTP14A	SSX2IP				TEX35	TSFM
	MYO3A	XRCC1		UVSSA	ST3GAL5				TEX44	TSPO
	MYO7A	YAP1		VAPB	ST3GAL6				TEX45	TSPYL6
	MYO9A	YBX3		VARS2	ST6GAL2				TEX49	TSSK6
	MYOC	YPEL3		VAX2	ST6GALNAC4				TEX55	TTC13
	MYOCD	YWHAH		VCPIP1	STAB1				TFAP2B	TTC17
	MYOM2	ZACN		VGF	STAC2				TFAP2E	TTC21B
	MYOZ1	ZBTB14		VKORC1L1	STARD4				TFPT	TTC23L
	MYOZ2	ZBTB17		VMAC	STAT1				TFR2	TTC30A
	MYOZ3	ZBTB20		VN1R1	STAT5A				TGIF1	TTC30B
	MYT1	ZBTB38		VPS25	STAT5B				THBS2	TTC37
	MZB1	ZBTB46		VPS26B	STEAP3				THBS3	TTYH3
	N4BP1	ZBTB7A		VPS37C	STING1				THEG5	TUBA1C
	NAALAD2	ZBTB7C		VPS41	STK10				THOC1	TUBB2A
	NACC2	ZC3H12C		VPS52	STK19				TIAL1	TUBB3
	NAGLU	ZEB1		VPS8	STN1				TIGD1	TUSC2
	NANOG	ZEB2		VRK2	STOM				TIMM8B	TWF1
	NAP1L3	ZFAND2B		VTA1	STOX2				TLX2	TWIST1
	NAP1L5	ZFP36L1		VWA5B1	STRIP2				TM4SF1	TXLNB
	NAT2	ZFP92		WBP1	STX11				TMBIM4	TXN
	NATD1	ZFTA		WBP2NL	STXBP1				TMED6	TXNDC16
	NBL1	ZFYVE1		WDR12	STXBP3				TMEM115	TXNRD1
	NCK2	ZG16		WDR43	SUCLA2				TMEM116	U2SURP
	NCOA4	ZKSCAN4		WDR45B	SULT1C4				TMEM144	UAP1
	NCOA7	ZKSCAN7		WDR46	SUPT20HL2				TMEM150A	UBA6
	NCOR2	ZMAT3		WDR54	SUPT3H				TMEM165	UBAP2L
	NCR1	ZNF136		WDR5B	SUSD1				TMEM175	UBE2C
	NCR3	ZNF154		WDR6	SUSD3				TMEM181	UBE2E1
	NCS1	ZNF211		WDR88	SUSD6				TMEM184B	UBE2E2
	NDN	ZNF214		WDR89	SV2A				TMEM202	UBE2G2
	NDNF	ZNF219		WIPI1	SVBP				TMEM215	UBE2N
	NDRG2	ZNF248		WIPI2	SVIL				TMEM218	UBE2O
	NDUFA11	ZNF257		WNT8A	SWAP70				TMEM234	UBE2Q1
	NDUFA6	ZNF273		WRNIP1	SYCP2				TMEM236	UBE2S
	NDUFB8	ZNF276		WSB2	SYK				TMEM244	UBE2T
	NDUFS3	ZNF292		WWC1	SYN3				TMEM38B	UBN1
	NDUFS7	ZNF334		XPNPEP3	SYNDIG1				TMEM44	UBR7
	NECTIN1	ZNF33A		XPO6	SYNDIG1L				TMEM59L	UCHL5
	NEDD4	ZNF358		XRCC5	SYNPO				TMEM60	UFC1
	NEDD9	ZNF366		XRN2	SYT1				TMEM81	UGT2B28
	NEGR1	ZNF415		XXYLT1	SYTL3				TMEM89	UHMK1
	NEK9	ZNF428		XYLB	TACC1				TMIGD1	UHRF1
	NELL1	ZNF469		YARS2	TAF8				TMPO	UMPS
	NELL2	ZNF512		YBEY	TAGAP				TMPRSS11E	UNC79
	NEUROD1	ZNF563		YDJC	TAGLN				TMPRSS15	UPF2
	NFAT5	ZNF576		YEATS2	TAMALIN				TMTC2	UPK3BL2
	NFATC1	ZNF641		YIF1A	TAP2				TMUB1	UQCC3
	NFATC3	ZNF689		YTHDF2	TASL				TNFAIP1	UQCRHL
	NFE2L1	ZNF699		YWHAG	TBC1D10C				TNFSF4	URB2
	NFKB1	ZNF705E		YWHAQ	TBC1D2				TNNT2	USF3
	NFKB2	ZNF709		ZBED4	TBX21				TNP2	USP21
	NFKBIZ	ZNF710		ZBTB10	TCEAL6				TOB2	USP39
	NFRKB	ZNF720		ZBTB16	TCEAL7				TOGARAM1	USP42
	NFU1	ZNF774		ZBTB18	TCEAL9				TOMM20L	USP48
	NGRN	ZNF80		ZBTB22	TCF7				TOMM7	USP49
	NICN1	ZNRF1		ZBTB25	TCF7L1				TOP3A	UTP11
	NINJ1	ZRANB1		ZBTB3	TCN2				TOR1AIP2	UTP25
	NIT1	ZRSR2		ZBTB33	TDO2				TPR	UTP3
	NKAP	ZSCAN18		ZBTB45	TEAD2				TPTEP2-CSNK1E	VBP1
	NLGN1	ZSCAN20		ZBTB6	TEAD3				TRABD	VCX
	NLGN2	ZSCAN26		ZBTB7B	TENM2				TRAIP	VEGFA
	NLGN3	ZYX		ZBTB9	TENT2				TRAPPC12	VHLL
	NLGN4Y			ZC2HC1A	TENT5B				TRAPPC3	VIL1
	NLRC4			ZC3H6	TFEC				TRDN	VPS28
	NLRP11			ZC3H8	TFPI				TRIM26	VPS50
	NLRP6			ZDHHC11	TGFB1I1				TRIM44	VPS72
	NMB			ZDHHC12	TGFB3				TRIM59	VSTM2A
	NMNAT1			ZDHHC21	TGFBI				TRIM62	VTI1B
	NMNAT2			ZDHHC23	TGFBR2				TRIM65	VXN
	NMRK1			ZDHHC5	TGM5				TRIM74	WBP11
	NMUR1			ZDHHC6	TGOLN2				TRIT1	WDCP
	NNAT			ZFAND1	THAP3				TRMT1	WDPCP
	NOL3			ZFHX3	THAP8				TRMT112	WDR20
	NOL4L			ZFP14	THEGL				TRMT6	WDR26
	NOP53			ZFP41	TIGAR				TROAP	WDR3
	NOS1			ZHX1-C8orf76	TIGIT				TRPC5OS	WDR38
	NOS2			ZIC2	TIMD4				TRPV5	WDR5
	NOTO			ZIC5	TIMP2				TSGA13	WDR62
	NPAS3			ZKSCAN3	TIMP3				TSNAX	WDR75
	NPL			ZMIZ1	TINAGL1				TSR3	WNT5A
	NPM2			ZNF10	TKTL1				TSSK3	XKR9
	NPTN			ZNF131	TLN1				TTC29	XPO1
	NPTX1			ZNF141	TLR1				TTC32	XPOT
	NPY1R			ZNF142	TLR4				TTC9	XRCC2
	NR0B1			ZNF143	TM6SF2				TTC9C	YAE1
	NR1H3			ZNF146	TMC8				TTLL6	YARS1
	NR1H4			ZNF148	TMDD1				TTLL8	YEATS4
	NR2C1			ZNF155	TMEM106A				TTN	YES1
	NR2E1			ZNF16	TMEM119				TTR	YIPF4
	NR3C1			ZNF20	TMEM131L				TTYH1	YIPF6
	NR4A2			ZNF207	TMEM139				TUBA3E	YKT6
	NR4A3			ZNF234	TMEM154				TUBAL3	YLPM1
	NR5A2			ZNF253	TMEM158				TUBB8B	YOD1
	NRBF2			ZNF260	TMEM160				TUT1	ZBED8
	NRF1			ZNF280C	TMEM176A				TXNDC2	ZBTB1
	NRG2			ZNF282	TMEM176B				TYR	ZBTB11
	NRK			ZNF285	TMEM191B				U2AF2	ZBTB34
	NRL			ZNF302	TMEM200B				UBALD1	ZBTB37
	NRROS			ZNF304	TMEM217				UBALD2	ZBTB39
	NRTN			ZNF311	TMEM219				UBE3B	ZBTB42
	NRXN2			ZNF350	TMEM259				UBE4A	ZBTB44
	NSG1			ZNF37A	TMEM26				UBL4A	ZC3H11A
	NSMCE3			ZNF382	TMEM273				UBTF	ZC3H14
	NSMCE4A			ZNF433	TMEM35B				UCKL1	ZC3HAV1
	NT5C1A			ZNF440	TMEM43				UCN	ZCCHC17
	NTAN1			ZNF446	TMEM71				UCP1	ZDHHC16
	NTF3			ZNF449	TMEM8B				UCP3	ZFAND2A
	NTMT1			ZNF48	TMIE				UGT1A3	ZFP42
	NTN1			ZNF485	TMIGD2				UGT2A3	ZFP62
	NTN4			ZNF518A	TMPRSS3				UGT2B10	ZFPL1
	NTRK1			ZNF526	TMSB15B				UGT2B15	ZFPM2
	NTRK3			ZNF529	TMSB4Y				UGT2B4	ZGRF1
	NUDT13			ZNF544	TNF				UGT8	ZKSCAN1
	NUDT15			ZNF565	TNFAIP3				ULBP1	ZMYM2
	NUDT18			ZNF569	TNFAIP8L3				ULBP2	ZMYM4
	NUDT21			ZNF587	TNFRSF10B				UNC5CL	ZMYND10
	NUDT7			ZNF587B	TNFRSF10C				UNC80	ZMYND19
	NXNL1			ZNF605	TNFRSF13B				UPK1B	ZMYND8
	NXPE1			ZNF610	TNFRSF14				URGCP	ZNF112
	NXPE4			ZNF623	TNFRSF17				UROC1	ZNF117
	NXPH2			ZNF624	TNFRSF1B				USP14	ZNF12
	NYAP1			ZNF627	TNFRSF21				USP18	ZNF121
	OBSL1			ZNF639	TNFRSF25				USP30	ZNF124
	OCA2			ZNF672	TNFRSF4				USP38	ZNF132
	ODF2L			ZNF674	TNFRSF8				USP6NL	ZNF165
	OGFOD1			ZNF678	TNFRSF9				UTP6	ZNF17
	OGN			ZNF706	TNFSF13B				UXT	ZNF213
	OLAH			ZNF714	TNFSF14				VAX1	ZNF221
	OLFM1			ZNF721	TNIP3				VCPKMT	ZNF225
	OLFM3			ZNF732	TNNC2				VCX2	ZNF229
	OLFM4			ZNF737	TNS1				VCX3A	ZNF233
	OLFML1			ZNF74	TOE1				VCX3B	ZNF251
	ONECUT1			ZNF76	TOM1				VEZT	ZNF264
	OPA3			ZNF773	TOX				VHL	ZNF274
	OPN3			ZNF777	TOX2				VIP	ZNF28
	OPTC			ZNF800	TP53I3				VMA21	ZNF283
	OR10A2			ZNF850	TPGS1				VPS37B	ZNF284
	OR10A3			ZNF862	TPH1				VPS51	ZNF3
	OR10AD1			ZNF875	TPM1				VRK1	ZNF300
	OR10G3			ZNF878	TPM2				VRK3	ZNF320
	OR10V1			ZNF880	TPPP3				VTI1A	ZNF329
	OR10Z1			ZNHIT6	TPSG1				VWA3A	ZNF354A
	OR11L1			ZNRF2	TPST2				VWA3B	ZNF354B
	OR14I1			ZP3	TRABD2A				WASF1	ZNF367
	OR1N2			ZPBP	TRAF1				WASHC1	ZNF41
	OR2A12			ZSCAN16	TRAF3IP2				WDFY3	ZNF418
	OR2A25			ZSCAN22	TRAF3IP3				WDHD1	ZNF419
	OR2C1			ZSWIM3	TRAT1				WDR13	ZNF420
	OR2D2			ZXDB	TREM1				WDR24	ZNF429
	OR2F1			ZZZ3	TREML2				WDR27	ZNF43
	OR2F2				TRIM14				WDR35	ZNF443
	OR2G6				TRIM21				WDR37	ZNF467
	OR2J2				TRIM22				WDR53	ZNF471
	OR2L2				TRIM38				WDR70	ZNF474
	OR2T29				TRIM47				WDR72	ZNF480
	OR2T7				TRIM69				WDR74	ZNF493
	OR3A3				TRIP10				WDR77	ZNF506
	OR4D1				TRIP6				WDR90	ZNF507
	OR4E1				TRIR				WDR97	ZNF511
	OR4F3				TRMO				WFDC10A	ZNF517
	OR4Q3				TRMT11				WFDC3	ZNF519
	OR52N2				TRMT2B				WFIKKN1	ZNF524
	OR56A5				TRPM2				WHRN	ZNF527
	OR5H2				TRPV4				WNK3	ZNF534
	OR5M11				TSHZ2				WNT7B	ZNF546
	OR6A2				TSKS				WNT9B	ZNF547
	OR6N1				TSN				XAGE1A	ZNF554
	OR6S1				TSPAN18				XAGE1B	ZNF557
	OR6V1				TSPAN4				XAGE5	ZNF558
	OR7C1				TSSK1B				XKR6	ZNF562
	OR9A2				TTBK1				XKRX	ZNF567
	OR9Q2				TTC22				XPO4	ZNF57
	ORM1				TTC23				YBX1	ZNF570
	ORM2				TTC24				YJEFN3	ZNF571
	OS9				TTC28				YTHDF1	ZNF574
	OSM				TTC34				YY1	ZNF577
	OSR2				TTC4				ZBED1	ZNF581
	OSTF1				TTC7A				ZBTB12	ZNF583
	OTOP2				TUBA1A				ZBTB2	ZNF606
	OVCH1				TUBA4A				ZBTB41	ZNF607
	P2RX2				TUBB6				ZBTB43	ZNF613
	P2RY1				TUBE1				ZBTB8OS	ZNF614
	PABIR1				TUBG2				ZC2HC1B	ZNF615
	PABPN1L				TULP2				ZC2HC1C	ZNF616
	PADI1				TVP23A				ZC3H11B	ZNF625
	PADI2				TWSG1				ZC3H3	ZNF630
	PADI4				TXNL4B				ZC3HC1	ZNF638
	PAGE4				TYMP				ZCCHC4	ZNF652
	PAGR1				TYROBP				ZCWPW1	ZNF667
	PAK5				U2AF1L4				ZDHHC11B	ZNF669
	PAK6				UBASH3A				ZDHHC20	ZNF670
	PALM				UBC				ZDHHC22	ZNF677
	PAMR1				UBE2QL1				ZFAND4	ZNF682
	PANK4				UBL3				ZFC3H1	ZNF687
	PAQR3				UBTD1				ZFP28	ZNF692
	PAQR9				UBXN1				ZKSCAN5	ZNF696
	PARD3				UCP2				ZMAT1	ZNF697
	PARD6G				UFSP2				ZMIZ2	ZNF7
	PARN				UGT1A6				ZMYM1	ZNF700
	PARP3				UNC13D				ZMYM3	ZNF704
	PARVA				UNC5B				ZNF138	ZNF707
	PAX3				UPP1				ZNF14	ZNF708
	PAX5				USH1C				ZNF160	ZNF717
	PBX3				USP12				ZNF174	ZNF730
	PBXIP1				USP2				ZNF184	ZNF736
	PCARE				USP25				ZNF189	ZNF749
	PCDH10				USP27X				ZNF195	ZNF766
	PCDH11X				USP32				ZNF2	ZNF768
	PCDH18				USP44				ZNF212	ZNF775
	PCDH8				USP50				ZNF239	ZNF783
	PCDH9				USP53				ZNF250	ZNF790
	PCDHA12				UVRAG				ZNF254	ZNF791
	PCDHAC2				VAC14				ZNF256	ZNF793
	PCDHB4				VAMP5				ZNF26	ZNF799
	PCDHB7				VASP				ZNF263	ZNF8
	PCDHGA9				VAT1				ZNF275	ZNF805
	PCDHGC3				VAV1				ZNF280A	ZNF814
	PCGF5				VCAM1				ZNF281	ZNF823
	PCM1				VGLL1				ZNF316	ZNF829
	PCOLCE				VIPR2				ZNF341	ZNF84
	PCOLCE2				VPREB3				ZNF347	ZNF92
	PCP4L1				VSIG4				ZNF404	ZNF93
	PCSK5				VSNL1				ZNF410	ZNHIT1
	PDCD7				VSX1				ZNF426	ZNRD2
	PDE4DIP				VTCN1				ZNF431	ZSCAN23
	PDE5A				VWA7				ZNF432	ZSCAN9
	PDE6B				VWCE				ZNF44	ZXDC
	PDE6G				WAC				ZNF460
	PDE6H				WAS				ZNF461
	PDE7B				WDFY2				ZNF468
	PDE8B				WDFY4				ZNF470
	PDGFRA				WDR47				ZNF473
	PDK2				WDR82				ZNF502
	PDK3				WDR91				ZNF510
	PDLIM2				WDTC1				ZNF518B
	PDPR				WIPF3				ZNF525
	PDYN				WNK2				ZNF528
	PEAR1				WNT10A				ZNF541
	PEBP4				WSCD1				ZNF543
	PECR				WWC2				ZNF556
	PEG3				XCL2				ZNF560
	PELI2				XK				ZNF568
	PELI3				XKR5				ZNF578
	PENK				XPA				ZNF579
	PF4V1				YPEL4				ZNF582
	PFKFB3				ZAP70				ZNF585B
	PFN1				ZBED2				ZNF589
	PGAM1				ZBED6CL				ZNF597
	PGAP4				ZBP1				ZNF598
	PGLYRP1				ZBTB47				ZNF618
	PGLYRP3				ZC3H12D				ZNF620
	PGLYRP4				ZC3H4				ZNF646
	PGM1				ZCCHC18				ZNF649
	PGM5				ZFAND5				ZNF66
	PGPEP1L				ZFP1				ZNF664
	PGR				ZFP36				ZNF665
	PGRMC1				ZFR2				ZNF668
	PHC1				ZIC1				ZNF676
	PHF2				ZMYND15				ZNF681
	PHF21A				ZNF185				ZNF695
	PHOSPHO1				ZNF296				ZNF701
	PHYHD1				ZNF32				ZNF716
	PHYHIP				ZNF365				ZNF718
	PI16				ZNF423				ZNF723
	PI3				ZNF438				ZNF724
	PI4K2A				ZNF439				ZNF726
	PIAS1				ZNF488				ZNF75A
	PID1				ZNF516				ZNF761
	PIGB				ZNF536				ZNF764
	PIGBOS1				ZNF575				ZNF765
	PIGR				ZNF655				ZNF77
	PIK3AP1				ZNF660				ZNF780A
	PIK3C2B				ZNF662				ZNF787
	PIK3R5				ZNF671				ZNF789
	PINLYP				ZNF69				ZNF79
	PIP5K1B				ZNF711				ZNF804B
	PIPOX				ZNF728				ZNF806
	PITPNM3				ZNF784				ZNF808
	PITX1				ZNF804A				ZNF813
	PIWIL1				ZNF831				ZNF816-ZNF321P
	PJA2				ZNF835				ZNF83
	PKD2L1				ZNF846				ZNF839
	PKIG				ZNF883				ZNF841
	PLA1A				ZNF90				ZNF85
	PLA2G12B				ZSWIM6				ZNF91
	PLA2G2A								ZNHIT2
	PLA2G2C								ZNRF3
	PLA2G2D								ZP1
	PLA2G4A								ZRANB2
	PLAAT2								ZSCAN10
	PLAC9								ZSCAN21
	PLBD1								ZSCAN32
	PLCB3								ZSCAN5A
	PLCD3								ZSWIM1
	PLCD4								ZWINT
	PLCH2
	PLD1
	PLD3
	PLEKHA2
	PLEKHA5
	PLEKHG4B
	PLEKHG5
	PLEKHH2
	PLEKHM2
	PLG
	PLP2
	PLPP3
	PLPP7
	PLPPR3
	PLSCR2
	PLSCR3
	PLTP
	PM20D1
	PML
	PNCK
	PNMA6E
	PNMA6F
	PNMA8B
	PNMA8C
	PNMT
	PNPLA3
	PNPLA6
	PODN
	POLR2C
	POLR2I
	POM121L2
	PON3
	PORCN
	POU2AF1
	POU2F2
	POU3F1
	PPARGC1B
	PPIAL4D
	PPIAL4E
	PPIL3
	PPM1D
	PPM1L
	PPM1N
	PPP1R1A
	PPP1R2
	PPP1R3B
	PPP2CB
	PPP2R5A
	PPP3CC
	PPP3R1
	PPY
	PRADC1
	PRB4
	PRCD
	PRDM11
	PRDM5
	PRDM6
	PREX1
	PRF1
	PRKAG3
	PRKAR1A
	PRKCB
	PRKD1
	PRKD2
	PRKRA
	PRKX
	PRMT7
	PRNP
	PROK1
	PROK2
	PROKR2
	PROM1
	PRRG3
	PRRT1B
	PRRT2
	PRRT4
	PRRX2
	PRSS12
	PRSS16
	PRSS2
	PRSS21
	PRSS41
	PRSS50
	PRSS57
	PRTN3
	PRUNE2
	PRX
	PRXL2B
	PSAP
	PSD
	PSG4
[truncated: 814 more rows]
